# Supplementary material for: Contributions of Ccr4 and Gcn2 to the Translational Response of C. neoformans to Host-Relevant Stressors and Integrated Stress Response Induction
Source: mBio. 2023 Apr 5;14(2):e00196-23. doi: 10.1128/mbio.00196-23 (PMC10127693; doi:10.1128/mbio.00196-23)
Supplement: TABLE S2 [file mbio.00196-23-s0003.xlsx]

## Sheet: gcn4_vs_wt_anno_filtered_1,75
gene_id	log2FoldChange	padj	Product.Description	Gene.Name.or.Symbol	Gene.Type
CNAG_00275	-1.25478	0.013917	hypothetical protein	N/A	protein coding gene
CNAG_01518	-1.13636	0.00921623	Phosphoglycerate mutase	PMU1	protein coding gene
CNAG_01529	-1.71048	4.61415e-09	solute carrier family 25 (mitochondrial phosphate transporter), member 23/24/25/41	N/A	protein coding gene
CNAG_01534	-1.47351	0.0351257	hypothetical protein	N/A	protein coding gene
CNAG_01555	1.10908	0.00234865	hypothetical protein	N/A	protein coding gene
CNAG_01612	5.08641	6.81144e-53	CAMK/CAMKL protein kinase	PSK202	protein coding gene
CNAG_01787	-1.10986	0.0279439	hypothetical protein	N/A	protein coding gene
CNAG_02143	-1.20453	3.7408e-06	hypothetical protein, variant	N/A	protein coding gene
CNAG_02508	-1.96372	1.41947e-11	hypothetical protein	N/A	protein coding gene
CNAG_02540	-1.34121	1.71084e-06	hypothetical protein	N/A	protein coding gene
CNAG_02893	-2.42847	4.02374e-10	hypothetical protein	N/A	protein coding gene
CNAG_03386	-1.20716	1.67987e-06	solute carrier family 25 (mitochondrial carnitine/acylcarnitine transporter), member 20/29	N/A	protein coding gene
CNAG_04108	-1.12371	0.00718585	pyruvate dehydrogenase kinase	PKP2	protein coding gene
CNAG_04567	-1.09751	0.0272671	drug transporter	N/A	protein coding gene
CNAG_05256	1.00525	0.00289618	catalase 2	CAT2	protein coding gene
CNAG_05258	2.836	4.31268e-13	glucose-methanol-choline oxidoreductase	SMG1	protein coding gene
CNAG_06246	-2.63858	9.9319e-41	hypothetical protein	N/A	protein coding gene
CNAG_06370	-1.17314	1.41599e-09	Branched-chain amino acid aminotransferase	BAT2	protein coding gene
CNAG_06374	-1.80357	5.2383e-11	malate dehydrogenase (oxaloacetate- decarboxylating)(NADP)	N/A	protein coding gene
CNAG_06849	-1.07505	2.2047e-05	saccharopine dehydrogenase (NAD, L-lysine forming)	N/A	protein coding gene
CNAG_06931	2.15787	0.00759743	Beta-glucosidase	N/A	protein coding gene
CNAG_06932	2.01749	0.0403902	Sugar transporter	N/A	protein coding gene
CNAG_07547	-1.12167	2.80931e-05	hypothetical protein	GPM1	protein coding gene
CNAG_07797	-1.05971	0.0049718	transcriptional regulator	CLR6	protein coding gene
CNAG_12968	3.25172	1.04035e-09	unspecified product	N/A	ncRNA gene

## Sheet: WT_ros_vs_WT_anno_filtered_1,75
gene_id	log2FoldChange	padj	Product.Description	Gene.Name.or.Symbol	Gene.Type
CNAG_01653	7.19937	2.43427e-61	cytokine inducing-glycoprotein	CIG1	protein coding gene
CNAG_12588	6.99189	0.000101402	unspecified product	N/A	ncRNA gene
CNAG_12490	6.71195	0.000752746	unspecified product	N/A	ncRNA gene
CNAG_12928	6.70169	4.49481e-08	unspecified product	N/A	ncRNA gene
CNAG_02839	6.4766	4.1256e-108	hypothetical protein	N/A	protein coding gene
CNAG_05251	6.31086	7.55193e-51	hypothetical protein	N/A	protein coding gene
CNAG_03199	6.20312	1.0927e-59	FAD dependent oxidoreductase	N/A	protein coding gene
CNAG_03746	5.98142	1.82087e-45	hypothetical protein	N/A	protein coding gene
CNAG_12576	5.97691	0.00182389	unspecified product	N/A	ncRNA gene
CNAG_07725	5.78486	3.73517e-07	HMG box factor	N/A	protein coding gene
CNAG_02734	5.61114	0.00305198	hypothetical protein	N/A	protein coding gene
CNAG_07765	5.59454	0.000254817	hypothetical protein	N/A	protein coding gene
CNAG_03068	5.53072	1.74497e-77	hypothetical protein	N/A	protein coding gene
CNAG_12747	5.51977	0.0302559	unspecified product	N/A	ncRNA gene
CNAG_04185	5.50025	3.2125e-38	hypothetical protein	N/A	protein coding gene
CNAG_06009	5.45434	1.76287e-64	cyclohydrolase	N/A	protein coding gene
CNAG_07827	5.43856	2.33107e-06	hypothetical protein	N/A	protein coding gene
CNAG_12234	5.43704	0.00944112	unspecified product	N/A	ncRNA gene
CNAG_02526	5.40723	2.75928e-09	hypothetical protein	N/A	protein coding gene
CNAG_03759	5.36174	5.37417e-15	conidiation-specific protein 6	N/A	protein coding gene
CNAG_12860	5.33576	0.00198896	unspecified product	N/A	ncRNA gene
CNAG_06372	5.26664	4.50997e-08	hypothetical protein	N/A	protein coding gene
CNAG_00349	5.23715	5.1812e-128	hypothetical protein	N/A	protein coding gene
CNAG_12674	5.2142	0.0116563	unspecified product	N/A	ncRNA gene
CNAG_12557	5.14025	0.00492552	unspecified product	N/A	ncRNA gene
CNAG_13182	5.1107	0.00574812	unspecified product	N/A	ncRNA gene
CNAG_05683	4.95566	8.4349e-32	hypothetical protein	N/A	protein coding gene
CNAG_04818	4.89209	1.7055e-109	hypothetical protein	N/A	protein coding gene
CNAG_02934	4.79373	6.92555e-26	hypothetical protein	N/A	protein coding gene
CNAG_04675	4.72806	1.5877e-80	hypothetical protein	N/A	protein coding gene
CNAG_00054	4.66561	1.66332e-08	hypothetical protein	N/A	protein coding gene
CNAG_02087	4.5614	1.71574e-41	Acyl-CoA-dependent ceramide synthase	N/A	protein coding gene
CNAG_04105	4.5398	2.47772e-10	hypothetical protein	N/A	protein coding gene
CNAG_01075	4.47736	1.98812e-53	methylmalonate-semialdehyde dehydrogenase (acylating)	N/A	protein coding gene
CNAG_03058	4.42032	8.28582e-10	hypothetical protein	N/A	protein coding gene
CNAG_05310	4.41169	7.21739e-23	nipsnap family protein	N/A	protein coding gene
CNAG_03002	4.39569	2.37321e-06	hypothetical protein	N/A	protein coding gene
CNAG_01076	4.37858	1.85982e-52	4-aminobutyrate aminotransferase	N/A	protein coding gene
CNAG_07745	4.37811	1.11441e-07	alcohol dehydrogenase, propanol-preferring	MPD1	protein coding gene
CNAG_06396	4.36553	2.50567e-21	hypothetical protein	N/A	protein coding gene
CNAG_03838	4.35146	3.22326e-37	hypothetical protein	N/A	protein coding gene
CNAG_05547	4.3482	3.87604e-71	hypothetical protein	N/A	protein coding gene
CNAG_00654	4.34731	3.30248e-29	sulfiredoxin	SRX1	protein coding gene
CNAG_04322	4.29275	1.00044e-18	hypothetical protein	N/A	protein coding gene
CNAG_05345	4.29196	5.13344e-37	amino acid transporter	N/A	protein coding gene
CNAG_05939	4.2918	3.93361e-35	hypothetical protein	N/A	protein coding gene
CNAG_01446	4.2881	4.42735e-26	heat shock protein, 12Kda	HSP12	protein coding gene
CNAG_05299	4.28715	2.62525e-08	oxidoreductase	N/A	protein coding gene
CNAG_04217	4.28392	2.68207e-09	phosphoenolpyruvate carboxykinase (ATP)	PCK1	protein coding gene
CNAG_06238	4.23586	3.10718e-07	Glutathione S-transferase	N/A	protein coding gene
CNAG_12785	4.22174	0.0240477	unspecified product	N/A	ncRNA gene
CNAG_05303	4.2097	1.81386e-29	isocitrate lyase	ICL1	protein coding gene
CNAG_05847	4.2065	1.1852e-150	Thioredoxin reductase	TRR1	protein coding gene
CNAG_03572	4.19248	1.57957e-16	opsin 1	OPS1	protein coding gene
CNAG_03143	4.17461	1.14443e-19	hypothetical protein	N/A	protein coding gene
CNAG_01803	4.17457	3.29645e-22	hypothetical protein	N/A	protein coding gene
CNAG_02039	4.16402	1.48328e-30	Integral membrane protein	N/A	protein coding gene
CNAG_00091	4.14162	1.27847e-05	hypothetical protein	N/A	protein coding gene
CNAG_00848	4.13558	5.57606e-06	hypothetical protein	N/A	protein coding gene
CNAG_01542	4.13189	2.81373e-26	taurine catabolism dioxygenase TauD	N/A	protein coding gene
CNAG_07784	4.12246	2.22655e-20	hypothetical protein	N/A	protein coding gene
CNAG_02893	4.09889	5.31271e-38	hypothetical protein	N/A	protein coding gene
CNAG_02264	4.09214	5.04533e-20	AFG1-family ATPase	N/A	protein coding gene
CNAG_12200	4.08062	3.43889e-18	unspecified product	N/A	ncRNA gene
CNAG_05032	4.05745	1.88633e-06	hypothetical protein	N/A	protein coding gene
CNAG_00932	4.05272	4.64877e-15	hypothetical protein	N/A	protein coding gene
CNAG_05449	4.04096	4.42855e-07	Copper-detoxifying metallothionein 1	MTN1	protein coding gene
CNAG_04093	4.02707	2.37925e-22	putative transcription factor	YRM103	protein coding gene
CNAG_04459	4.01913	8.10271e-13	hypothetical protein	N/A	protein coding gene
CNAG_02288	4.0109	9.03327e-21	solute carrier family 25 (mitochondrial citrate transporter), member 1	N/A	protein coding gene
CNAG_01585	4.00327	2.80297e-06	hypothetical protein	N/A	protein coding gene
CNAG_01047	3.95991	1.64331e-18	hypothetical protein	N/A	protein coding gene
CNAG_03498	3.95854	6.14724e-58	metalloreductase	FRE201	protein coding gene
CNAG_01242	3.9328	4.43202e-26	CCAAT-binding transcription factor HapX	HAPX	protein coding gene
CNAG_06109	3.93258	4.10584e-06	hypothetical protein	N/A	protein coding gene
CNAG_03667	3.91908	1.47864e-07	hypothetical protein	N/A	protein coding gene
CNAG_06576	3.91424	6.4897e-21	cAMP-regulated gene 1	CAR1	protein coding gene
CNAG_04758	3.91408	2.65056e-25	amt family ammonium transporter	AMT2	protein coding gene
CNAG_00474	3.90051	1.5877e-80	hypothetical protein	N/A	protein coding gene
CNAG_13158	3.89223	0.00157541	unspecified product	N/A	ncRNA gene
CNAG_03873	3.88401	1.92695e-05	hypothetical protein	N/A	protein coding gene
CNAG_04727	3.88045	3.0689e-15	hypothetical protein	N/A	protein coding gene
CNAG_12007	3.83244	0.0175348	unspecified product	N/A	ncRNA gene
CNAG_01735	3.79265	2.74164e-24	hypothetical protein	N/A	protein coding gene
CNAG_00984	3.78505	6.57118e-08	glucose and ribitol dehydrogenase	N/A	protein coding gene
CNAG_03782	3.78146	1.55202e-05	hypothetical protein	N/A	protein coding gene
CNAG_02070	3.76557	7.96804e-07	hypothetical protein	N/A	protein coding gene
CNAG_04903	3.763	2.74068e-06	hypothetical protein	N/A	protein coding gene
CNAG_02043	3.75758	1.03174e-65	hypothetical protein	N/A	protein coding gene
CNAG_00123	3.74941	5.60042e-19	hypothetical protein	N/A	protein coding gene
CNAG_05410	3.74569	5.87751e-28	hypothetical protein	N/A	protein coding gene
CNAG_12511	3.68038	3.94995e-10	unspecified product	N/A	ncRNA gene
CNAG_00485	3.67825	1.03289e-05	hypothetical protein	N/A	protein coding gene
CNAG_06817	3.66315	1.43106e-26	uric acid xanthine permease	UAP1	protein coding gene
CNAG_03566	3.60815	2.62163e-06	hypothetical protein	N/A	protein coding gene
CNAG_03408	3.58989	1.64428e-06	hypothetical protein	N/A	protein coding gene
CNAG_02143	3.58763	1.01779e-74	hypothetical protein, variant	N/A	protein coding gene
CNAG_03492	3.5855	4.54726e-14	hypothetical protein	N/A	protein coding gene
CNAG_01341	3.57094	3.65327e-15	mannose-6-phosphate isomerase	ISP3	protein coding gene
CNAG_07448	3.54473	3.39155e-14	urea transporter, putative	DUR3	protein coding gene
CNAG_05842	3.53105	1.80586e-58	Cytochrome P450	N/A	protein coding gene
CNAG_12277	3.52887	1.32145e-15	unspecified product	N/A	ncRNA gene
CNAG_12259	3.52872	2.32205e-07	unspecified product	N/A	ncRNA gene
CNAG_01751	3.50754	1.40517e-13	hypothetical protein	N/A	protein coding gene
CNAG_01603	3.50236	3.64699e-61	hypothetical protein	N/A	protein coding gene
CNAG_12402	3.47195	0.000720969	unspecified product	N/A	ncRNA gene
CNAG_06556	3.46066	2.42282e-06	oxidoreductase	N/A	protein coding gene
CNAG_12933	3.45105	0.00079969	unspecified product	N/A	ncRNA gene
CNAG_04106	3.4203	4.77113e-05	hypothetical protein	N/A	protein coding gene
CNAG_02685	3.41262	1.33798e-11	hypothetical protein	N/A	protein coding gene
CNAG_05300	3.4089	8.92602e-13	mitochondrial carrier protein	N/A	protein coding gene
CNAG_01348	3.4027	2.65945e-20	cyanate hydratase	N/A	protein coding gene
CNAG_02118	3.37967	0.00824973	hypothetical protein	N/A	protein coding gene
CNAG_03992	3.37518	4.01202e-34	GTP-binding protein 1	N/A	protein coding gene
CNAG_07512	3.36788	5.35123e-15	hypothetical protein	N/A	protein coding gene
CNAG_07939	3.34732	5.87903e-05	hypothetical protein	N/A	protein coding gene
CNAG_04206	3.33968	1.3116e-20	hypothetical protein	N/A	protein coding gene
CNAG_06075	3.3079	8.63092e-06	hypothetical protein	N/A	protein coding gene
CNAG_04737	3.30259	1.34957e-10	hypothetical protein	N/A	protein coding gene
CNAG_13051	3.29623	4.04157e-06	unspecified product	N/A	ncRNA gene
CNAG_12707	3.2916	0.0289	unspecified product	N/A	ncRNA gene
CNAG_06172	3.28014	8.29016e-05	transketolase	N/A	protein coding gene
CNAG_12315	3.26927	0.00307443	unspecified product	N/A	ncRNA gene
CNAG_02768	3.26505	2.23457e-12	hypothetical protein	N/A	protein coding gene
CNAG_07832	3.23989	0.0017814	hypothetical protein	N/A	protein coding gene
CNAG_04632	3.20464	1.20579e-16	uracil permease	N/A	protein coding gene
CNAG_02473	3.1792	3.31173e-15	endoplasmic reticulum protein	N/A	protein coding gene
CNAG_04819	3.17414	5.16708e-61	hypothetical protein	N/A	protein coding gene
CNAG_05167	3.16858	1.404e-05	hypothetical protein	N/A	protein coding gene
CNAG_04163	3.16443	0.000167454	hypothetical protein	N/A	protein coding gene
CNAG_07538	3.16238	4.96619e-17	calcium/proton exchanger	N/A	protein coding gene
CNAG_04735	3.14436	1.34863e-17	extracellular elastinolytic metalloproteinase	MEP1	protein coding gene
CNAG_01052	3.13603	0.00142572	hypothetical protein	N/A	protein coding gene
CNAG_05383	3.13279	8.19865e-12	hypothetical protein	N/A	protein coding gene
CNAG_02722	3.12223	6.91709e-19	aldose reductase	N/A	protein coding gene
CNAG_02132	3.10868	2.66426e-21	hypothetical protein	N/A	protein coding gene
CNAG_02226	3.10851	1.85711e-20	hypothetical protein	N/A	protein coding gene
CNAG_05929	3.1047	3.0746e-31	MFS transporter, SP family, general alpha glucoside:H symporter	N/A	protein coding gene
CNAG_02417	3.10191	1.04823e-14	lipase/esterase	N/A	protein coding gene
CNAG_02990	3.09043	1.6825e-30	nuclear protein	N/A	protein coding gene
CNAG_01417	3.0805	1.27984e-13	hypothetical protein	N/A	protein coding gene
CNAG_00374	3.07425	1.7475e-11	hypothetical protein	N/A	protein coding gene
CNAG_02493	3.07281	5.81757e-81	hypothetical protein	N/A	protein coding gene
CNAG_03114	3.06972	5.18788e-13	hypothetical protein	N/A	protein coding gene
CNAG_06334	3.06651	7.02562e-17	hypothetical protein	N/A	protein coding gene
CNAG_12806	3.04619	0.000179488	unspecified product	N/A	ncRNA gene
CNAG_12775	3.0371	0.0375835	unspecified product	N/A	ncRNA gene
CNAG_12351	3.02923	2.25707e-05	unspecified product	N/A	ncRNA gene
CNAG_02505	3.02599	7.7709e-42	cardiolipin-specific phospholipase	N/A	protein coding gene
CNAG_00844	3.01636	0.000278548	hypothetical protein	N/A	protein coding gene
CNAG_07775	3.00852	0.000257113	hypothetical protein	N/A	protein coding gene
CNAG_07802	2.99958	1.02361e-17	class III aminotransferase	N/A	protein coding gene
CNAG_05654	2.9957	5.59635e-11	hypothetical protein	N/A	protein coding gene
CNAG_01102	2.99259	0.000159109	oxidoreductase	N/A	protein coding gene
CNAG_05820	2.9768	4.24815e-66	tryptophan aminotransferase	N/A	protein coding gene
CNAG_12633	2.95977	3.88488e-05	unspecified product	N/A	ncRNA gene
CNAG_03084	2.93849	2.09847e-09	endoribonuclease L-PSP	N/A	protein coding gene
CNAG_06267	2.93484	0.000273593	hypothetical protein	N/A	protein coding gene
CNAG_03983	2.9348	2.05487e-33	oxidoreductase	N/A	protein coding gene
CNAG_07589	2.93086	5.44461e-21	xylitol dehydrogenase	N/A	protein coding gene
CNAG_02214	2.92157	7.13235e-14	ubiquitin-conjugating enzyme E2 J1	UBC6-2	protein coding gene
CNAG_06935	2.90175	5.80932e-05	isochorismatase hydrolase	N/A	protein coding gene
CNAG_05329	2.89613	5.63978e-20	myo-inositol 2-dehydrogenase	N/A	protein coding gene
CNAG_04659	2.89234	7.58324e-10	Pyruvate decarboxylase	PDC1	protein coding gene
CNAG_03113	2.88819	0.000121408	trehalose synthase	N/A	protein coding gene
CNAG_05302	2.88743	9.83059e-36	Amine oxidase	N/A	protein coding gene
CNAG_04310	2.88481	1.66139e-35	hypothetical protein	N/A	protein coding gene
CNAG_02083	2.872	3.37476e-12	siderochrome-iron transporter	SIT2	protein coding gene
CNAG_13056	2.86919	0.0402331	unspecified product	N/A	ncRNA gene
CNAG_04974	2.86744	1.02528e-22	hypothetical protein	N/A	protein coding gene
CNAG_00030	2.85766	2.32399e-31	D-3-phosphoglycerate dehydrogenase	N/A	protein coding gene
CNAG_04351	2.85029	6.04112e-18	methylmalonate-semialdehyde dehydrogenase (acylating)	N/A	protein coding gene
CNAG_06577	2.8434	1.9308e-14	hypothetical protein	N/A	protein coding gene
CNAG_02129	2.83539	0.000602055	hypothetical protein	N/A	protein coding gene
CNAG_07476	2.82916	1.28855e-15	hypothetical protein	N/A	protein coding gene
CNAG_01567	2.82915	7.24119e-27	hypothetical protein	N/A	protein coding gene
CNAG_06800	2.82205	5.08078e-08	hypothetical protein	N/A	protein coding gene
CNAG_04567	2.8158	7.21739e-23	drug transporter	N/A	protein coding gene
CNAG_12540	2.81033	0.000505805	unspecified product	N/A	ncRNA gene
CNAG_06285	2.80715	3.92036e-11	hypothetical protein	N/A	protein coding gene
CNAG_07324	2.80224	3.9385e-46	hypothetical protein	N/A	protein coding gene
CNAG_02023	2.80167	2.59692e-18	hypothetical protein	N/A	protein coding gene
CNAG_02542	2.7972	0.000201311	fructosamine kinase	IRK2	protein coding gene
CNAG_00995	2.79443	0.00027257	hypothetical protein	N/A	protein coding gene
CNAG_06453	2.77643	4.47325e-10	benzodiazapine receptor	N/A	protein coding gene
CNAG_05479	2.77418	3.20705e-60	Fungal specific transcription factor, putative	N/A	protein coding gene
CNAG_00827	2.77363	0.0011561	ribose 5-phosphate isomerase	N/A	protein coding gene
CNAG_05599	2.7661	1.40109e-14	hypothetical protein	N/A	protein coding gene
CNAG_05387	2.76539	1.02242e-11	galactose transporter	N/A	protein coding gene
CNAG_02508	2.76119	3.48733e-27	hypothetical protein	N/A	protein coding gene
CNAG_04691	2.74753	3.3255e-07	hypothetical protein	N/A	protein coding gene
CNAG_12561	2.74407	3.26984e-07	unspecified product	N/A	ncRNA gene
CNAG_04891	2.74348	2.82149e-11	hypothetical protein	N/A	protein coding gene
CNAG_05346	2.73529	1.23317e-25	sarcosine oxidase	N/A	protein coding gene
CNAG_00871	2.72175	1.48756e-27	hypothetical protein	CLR3	protein coding gene
CNAG_06241	2.71416	8.94254e-23	acidic laccase	CFO1	protein coding gene
CNAG_12183	2.71091	0.00417515	unspecified product	N/A	ncRNA gene
CNAG_01796	2.7089	2.8242e-15	hypothetical protein	N/A	protein coding gene
CNAG_03233	2.70685	1.99704e-10	yippee-like, putative	N/A	protein coding gene
CNAG_03142	2.70132	0.000177856	hypothetical protein	N/A	protein coding gene
CNAG_03525	2.69457	2.79744e-50	alpha,alpha-trehalase	N/A	protein coding gene
CNAG_04195	2.69451	2.58735e-29	O-methyltransferase	N/A	protein coding gene
CNAG_06220	2.69135	3.75358e-13	allergen	N/A	protein coding gene
CNAG_05278	2.67076	0.0157748	hypothetical protein	N/A	protein coding gene
CNAG_03436	2.66909	7.12435e-52	Alanine transaminase	N/A	protein coding gene
CNAG_03386	2.66783	2.41513e-38	solute carrier family 25 (mitochondrial carnitine/acylcarnitine transporter), member 20/29	N/A	protein coding gene
CNAG_01743	2.66775	1.23807e-11	hypothetical protein	N/A	protein coding gene
CNAG_05170	2.66467	3.17457e-33	hypothetical protein	PIP2	protein coding gene
CNAG_01031	2.65622	3.02659e-07	hypothetical protein	N/A	protein coding gene
CNAG_06791	2.65224	4.34831e-07	hypothetical protein	N/A	protein coding gene
CNAG_06666	2.64857	7.6916e-15	starch phosphorylase	N/A	protein coding gene
CNAG_00637	2.64562	4.39193e-08	Cystathionine beta-synthase	N/A	protein coding gene
CNAG_06578	2.63373	2.48127e-10	hypothetical protein	N/A	protein coding gene
CNAG_05178	2.63135	0.00176117	hypothetical protein	N/A	protein coding gene
CNAG_06759	2.62874	3.58143e-16	dehydrogenase	LPI1	protein coding gene
CNAG_01490	2.61775	1.09157e-26	hypothetical protein	N/A	protein coding gene
CNAG_04585	2.60134	1.1356e-05	hypothetical protein	N/A	protein coding gene
CNAG_07799	2.59694	3.0956e-25	ABC transporter	N/A	protein coding gene
CNAG_02751	2.59084	0.000631968	Short-chain dehydrogenase	N/A	protein coding gene
CNAG_00465	2.58896	8.15082e-07	hypothetical protein	N/A	protein coding gene
CNAG_04630	2.58684	1.14705e-19	hypothetical protein	YAP2	protein coding gene
CNAG_03771	2.56928	0.000437073	DNA binding protein Ncp1	N/A	protein coding gene
CNAG_01605	2.56894	1.6399e-06	rossman fold oxidoreductase	N/A	protein coding gene
CNAG_01118	2.56653	2.13783e-10	AAT family amino acid transporter	N/A	protein coding gene
CNAG_12974	2.56486	0.0231685	unspecified product	N/A	ncRNA gene
CNAG_05872	2.56025	6.65159e-07	endopeptidase	N/A	protein coding gene
CNAG_03824	2.56005	2.12821e-09	solute carrier family 25 (mitochondrial phosphate transporter), member 3	N/A	protein coding gene
CNAG_06169	2.55914	8.63105e-08	hypothetical protein	N/A	protein coding gene
CNAG_13157	2.55874	0.00727008	unspecified product	N/A	ncRNA gene
CNAG_03874	2.55347	2.30425e-26	oxidoreductase	N/A	protein coding gene
CNAG_01601	2.55254	3.83042e-14	lipase	N/A	protein coding gene
CNAG_02717	2.54867	4.20068e-19	aryl-alcohol dehydrogenase	N/A	protein coding gene
CNAG_02540	2.54767	5.49242e-29	hypothetical protein	N/A	protein coding gene
CNAG_05326	2.54297	2.40299e-13	hypothetical protein	N/A	protein coding gene
CNAG_04098	2.53009	1.86892e-14	ATP-binding cassette, subfamily G (WHITE), member 2, PDR	PDR5-2	protein coding gene
CNAG_12420	2.5254	2.8347e-08	unspecified product	N/A	ncRNA gene
CNAG_12494	2.52251	0.0114823	unspecified product	N/A	ncRNA gene
CNAG_00275	2.51932	7.40192e-15	hypothetical protein	N/A	protein coding gene
CNAG_04552	2.51791	0.00372047	putative myo-inositol transporter	ITR1A	protein coding gene
CNAG_07708	2.51424	4.03335e-10	hypothetical protein	N/A	protein coding gene
CNAG_04688	2.51047	6.25931e-16	acyl-CoA dehydrogenase	N/A	protein coding gene
CNAG_03881	2.50657	4.81115e-07	hypothetical protein	N/A	protein coding gene
CNAG_04186	2.50395	3.0992e-12	hypothetical protein	N/A	protein coding gene
CNAG_06722	2.49719	3.89843e-08	hypothetical protein	N/A	protein coding gene
CNAG_06551	2.49708	3.26282e-30	Carnitine O-acetyltransferase	N/A	protein coding gene
CNAG_07350	2.47465	3.6546e-12	hypothetical protein	N/A	protein coding gene
CNAG_04687	2.47235	1.65245e-09	stearoyl-CoA desaturase (delta-9 desaturase)	N/A	protein coding gene
CNAG_07531	2.46674	2.23645e-27	pyridoxal 5'-phosphate synthase, glutaminase subunit Pdx2	N/A	protein coding gene
CNAG_01753	2.46374	3.79795e-10	hypothetical protein	N/A	protein coding gene
CNAG_04657	2.46367	3.3877e-17	Short-chain dehydrogenase	N/A	protein coding gene
CNAG_05718	2.45616	1.03159e-14	multidrug resistance protein fnx1	N/A	protein coding gene
CNAG_01518	2.45473	2.14649e-18	Phosphoglycerate mutase	PMU1	protein coding gene
CNAG_12558	2.44834	0.000517016	unspecified product	N/A	ncRNA gene
CNAG_04582	2.44661	3.7358e-14	hypothetical protein	N/A	protein coding gene
CNAG_05641	2.44654	0.0483919	hypothetical protein	N/A	protein coding gene
CNAG_12215	2.43115	2.3404e-09	unspecified product	N/A	ncRNA gene
CNAG_05871	2.42678	1.76902e-08	hypothetical protein	N/A	protein coding gene
CNAG_12103	2.42542	0.00485642	unspecified product	N/A	ncRNA gene
CNAG_04589	2.42334	7.77202e-07	hypothetical protein	N/A	protein coding gene
CNAG_05993	2.42281	3.48804e-08	transmembrane transporter Liz1p	N/A	protein coding gene
CNAG_05293	2.41844	5.86741e-37	glycogenin glucosyltransferase	N/A	protein coding gene
CNAG_01267	2.41592	1.46977e-32	hypothetical protein	N/A	protein coding gene
CNAG_03346	2.41513	1.95161e-15	bZip transcription factor, putative	BZP4	protein coding gene
CNAG_12683	2.41038	1.0726e-16	unspecified product	N/A	ncRNA gene
CNAG_03059	2.40985	1.94662e-13	hypothetical protein	N/A	protein coding gene
CNAG_01138	2.40865	4.24135e-34	cytochrome c peroxidase, mitochondrial	CCP1	protein coding gene
CNAG_12929	2.39555	3.29601e-11	unspecified product	N/A	ncRNA gene
CNAG_07547	2.39439	8.10355e-30	hypothetical protein	GPM1	protein coding gene
CNAG_03679	2.39416	7.16227e-13	hypothetical protein	ACY1	protein coding gene
CNAG_00047	2.39191	9.92172e-12	pyruvate dehydrogenase kinase	PKP1	protein coding gene
CNAG_00052	2.38525	0.00516562	hypothetical protein	N/A	protein coding gene
CNAG_06296	2.3841	0.00129467	hypothetical protein	N/A	protein coding gene
CNAG_04938	2.38013	1.9416e-06	hypothetical protein	N/A	protein coding gene
CNAG_02587	2.37909	8.07923e-24	alfa-L-rhamnosidase	N/A	protein coding gene
CNAG_04521	2.36263	7.80873e-28	oxidoreductase	N/A	protein coding gene
CNAG_00141	2.35548	1.23317e-25	monooxygenase	N/A	protein coding gene
CNAG_02796	2.34848	1.66139e-35	3-deoxy-7-phosphoheptulonate synthase	N/A	protein coding gene
CNAG_07574	2.33899	7.24566e-05	hypothetical protein	N/A	protein coding gene
CNAG_04523	2.33792	0.00102631	glyceraldehyde-3-phosphate dehydrogenase, type I	N/A	protein coding gene
CNAG_00605	2.3361	1.98195e-09	cytoplasmic protein	N/A	protein coding gene
CNAG_05002	2.33433	0.0128299	hypothetical protein	N/A	protein coding gene
CNAG_03688	2.3339	7.31504e-11	hypothetical protein	N/A	protein coding gene
CNAG_04877	2.3309	0.0173497	hypothetical protein	N/A	protein coding gene
CNAG_12968	2.33041	2.21723e-06	unspecified product	N/A	ncRNA gene
CNAG_02230	2.32378	4.83639e-09	phosphoketolase	N/A	protein coding gene
CNAG_03867	2.3224	0.036506	hypothetical protein	N/A	protein coding gene
CNAG_04744	2.32192	3.87706e-07	mannose-6-phosphate isomerase, class I	N/A	protein coding gene
CNAG_04879	2.32148	2.27881e-09	Glycogen debranching enzyme	N/A	protein coding gene
CNAG_04625	2.31847	6.66247e-13	cerevisin	N/A	protein coding gene
CNAG_05607	2.31617	2.25882e-09	cytoplasmic protein	N/A	protein coding gene
CNAG_04611	2.31445	1.3952e-11	ubiquitin-conjugating enzyme E2 H	UBC8	protein coding gene
CNAG_00575	2.31345	1.33726e-06	Catalase 3	CAT3	protein coding gene
CNAG_02958	2.30702	2.55774e-05	ferroxidase	CFO2	protein coding gene
CNAG_05005	2.30607	3.04682e-10	ULK/ULK protein kinase	ATG1	protein coding gene
CNAG_04386	2.30392	1.33606e-05	hypothetical protein	N/A	protein coding gene
CNAG_07404	2.30391	0.00089357	hypothetical protein	N/A	protein coding gene
CNAG_01936	2.30371	3.0263e-07	Sugar transporter	N/A	protein coding gene
CNAG_13083	2.30106	0.00353304	unspecified product	N/A	ncRNA gene
CNAG_00728	2.2989	5.9588e-22	dityrosine transporter	N/A	protein coding gene
CNAG_01574	2.29866	3.70701e-44	hypothetical protein	N/A	protein coding gene
CNAG_06558	2.28902	9.49989e-28	NADPH-ferrihemoprotein reductase	N/A	protein coding gene
CNAG_00237	2.28636	3.54875e-29	3-isopropylmalate dehydratase, large subunit	N/A	protein coding gene
CNAG_12447	2.2863	0.00314301	unspecified product	N/A	ncRNA gene
CNAG_02263	2.28365	0.0118202	hypothetical protein	N/A	protein coding gene
CNAG_05994	2.27984	2.52092e-06	multidrug transporter	N/A	protein coding gene
CNAG_06242	2.27778	1.17447e-14	Cryptococcus ferric transporter 1	CFT1	protein coding gene
CNAG_04338	2.27593	2.27492e-12	cation diffusion facilitator 1	N/A	protein coding gene
CNAG_12099	2.27053	0.0199952	unspecified product	N/A	ncRNA gene
CNAG_01252	2.26936	1.59193e-15	thiosulfate/3-mercaptopyruvate sulfurtransferase	N/A	protein coding gene
CNAG_00450	2.26929	4.48469e-26	3-isopropylmalate dehydrogenase	LEU2	protein coding gene
CNAG_02599	2.2677	4.00706e-16	2,4-dihydroxyhept-2-ene-1,7-dioic acid aldolase	N/A	protein coding gene
CNAG_01257	2.26612	1.0916e-07	aldo-keto reductase	N/A	protein coding gene
CNAG_00911	2.26466	0.0471037	phytanoyl-CoA dioxygenase	N/A	protein coding gene
CNAG_02586	2.26321	1.1356e-05	Sugar transporter	N/A	protein coding gene
CNAG_03495	2.26101	0.000248477	hypothetical protein	N/A	protein coding gene
CNAG_12051	2.26012	0.000712625	unspecified product	N/A	ncRNA gene
CNAG_06370	2.25993	9.45283e-41	Branched-chain amino acid aminotransferase	BAT2	protein coding gene
CNAG_01526	2.25075	1.22449e-16	cleavage and polyadenylation specificity factor subunit 4	N/A	protein coding gene
CNAG_12530	2.24536	0.000534763	unspecified product	N/A	ncRNA gene
CNAG_12210	2.24352	3.27803e-06	unspecified product	N/A	ncRNA gene
CNAG_03415	2.24009	5.3531e-25	hypothetical protein	N/A	protein coding gene
CNAG_03230	2.23764	6.80473e-06	yippee-like, putative	N/A	protein coding gene
CNAG_05686	2.23618	1.07839e-10	hypothetical protein	N/A	protein coding gene
CNAG_00057	2.23128	2.5955e-09	fructose-1,6-bisphosphatase I	FPP1	protein coding gene
CNAG_03913	2.23042	1.63189e-15	hypothetical protein	N/A	protein coding gene
CNAG_06849	2.22403	3.73581e-28	saccharopine dehydrogenase (NAD, L-lysine forming)	N/A	protein coding gene
CNAG_05739	2.22041	2.86927e-07	hypothetical protein	N/A	protein coding gene
CNAG_13144	2.21105	4.1805e-05	unspecified product	N/A	ncRNA gene
CNAG_04108	2.20423	8.79084e-16	pyruvate dehydrogenase kinase	PKP2	protein coding gene
CNAG_00559	2.19794	5.59943e-23	bZip transcription factor, putative	BZP3	protein coding gene
CNAG_01061	2.18503	2.26361e-13	serine/threonine protein kinase	FRK102	protein coding gene
CNAG_06207	2.18452	8.24978e-05	hypothetical protein	N/A	protein coding gene
CNAG_12769	2.18409	1.38222e-06	unspecified product	N/A	ncRNA gene
CNAG_12461	2.17996	4.44168e-12	unspecified product	N/A	ncRNA gene
CNAG_01338	2.1759	3.5385e-10	xeroderma pigmentosum group C-complementing protein	N/A	protein coding gene
CNAG_02483	2.17481	0.000245624	hypothetical protein	N/A	protein coding gene
CNAG_00588	2.17409	3.40548e-10	hypothetical protein	N/A	protein coding gene
CNAG_05496	2.17186	5.70443e-25	2-isopropylmalate synthase	N/A	protein coding gene
CNAG_00834	2.17118	0.0123104	Phosphatidylserine decarboxylase	N/A	protein coding gene
CNAG_03133	2.17083	4.9048e-13	UDP-glucose,sterol transferase	ATG2602	protein coding gene
CNAG_04704	2.16105	0.0140105	MFS transporter, SHS family, lactate transporter	N/A	protein coding gene
CNAG_06102	2.15958	1.45531e-05	ADP,ATP carrier protein	N/A	protein coding gene
CNAG_06658	2.15689	1.61148e-07	rhomboid family membrane protein	N/A	protein coding gene
CNAG_12958	2.15484	0.0172696	unspecified product	N/A	ncRNA gene
CNAG_02843	2.15134	1.10447e-11	hypothetical protein	N/A	protein coding gene
CNAG_06602	2.15068	9.84187e-08	cysteine-type peptidase	N/A	protein coding gene
CNAG_05130	2.14693	6.86318e-34	hypothetical protein	N/A	protein coding gene
CNAG_01079	2.14564	3.4482e-07	2,4-dihydroxyhept-2-ene-1,7-dioic acid aldolase	N/A	protein coding gene
CNAG_00093	2.13081	6.57105e-05	hypothetical protein	N/A	protein coding gene
CNAG_01795	2.12994	1.09066e-12	hypothetical protein	N/A	protein coding gene
CNAG_07797	2.12391	6.33415e-17	transcriptional regulator	CLR6	protein coding gene
CNAG_01424	2.12339	5.10372e-13	hypothetical protein	N/A	protein coding gene
CNAG_05572	2.12318	3.2286e-13	hypothetical protein	N/A	protein coding gene
CNAG_04816	2.12234	3.02089e-15	hypothetical protein	N/A	protein coding gene
CNAG_02175	2.11789	6.85835e-22	5'-3' exoribonuclease 1	N/A	protein coding gene
CNAG_07763	2.11549	4.30177e-07	hypothetical protein	N/A	protein coding gene
CNAG_12593	2.11482	0.00123766	unspecified product	N/A	ncRNA gene
CNAG_00921	2.11397	2.3238e-07	glutathione transferase	N/A	protein coding gene
CNAG_06511	2.11241	2.17722e-12	hypothetical protein	N/A	protein coding gene
CNAG_04409	2.1107	4.77229e-10	hypothetical protein	N/A	protein coding gene
CNAG_00348	2.10409	1.67412e-10	hypothetical protein	N/A	protein coding gene
CNAG_02978	2.09757	2.09875e-06	hypothetical protein	N/A	protein coding gene
CNAG_04606	2.09723	1.21759e-07	hypothetical protein	N/A	protein coding gene
CNAG_04353	2.09673	6.58773e-09	hypothetical protein	CLR1	protein coding gene
CNAG_06432	2.09464	7.59418e-09	Acetate kinase	N/A	protein coding gene
CNAG_02102	2.09267	4.80315e-07	hypothetical protein	N/A	protein coding gene
CNAG_00727	2.09214	1.35523e-08	mitochondrial protein with role in iron accumulation	N/A	protein coding gene
CNAG_02512	2.09176	4.63703e-16	DNA repair protein RAD16	N/A	protein coding gene
CNAG_02344	2.09112	4.15215e-10	Uracil phosphoribosyltransferase	N/A	protein coding gene
CNAG_00679	2.09033	0.000317092	hypothetical protein	N/A	protein coding gene
CNAG_01375	2.08842	4.20013e-11	Putative actin-binding protein	ABP1	protein coding gene
CNAG_07755	2.08282	0.000974682	hypothetical protein	N/A	protein coding gene
CNAG_02079	2.07728	1.67373e-11	cytoplasmic protein	N/A	protein coding gene
CNAG_00870	2.07466	0.00107102	hypothetical protein	N/A	protein coding gene
CNAG_01942	2.07413	4.71093e-06	hypothetical protein	N/A	protein coding gene
CNAG_02590	2.07389	2.26505e-08	3-hydroxyisobutyrate dehydrogenase	N/A	protein coding gene
CNAG_02418	2.07097	1.54966e-19	asparagine-tRNA ligase	N/A	protein coding gene
CNAG_01821	2.07038	1.86379e-06	hypothetical protein	N/A	protein coding gene
CNAG_04200	2.06675	3.84995e-06	C2 domain-containing protein	N/A	protein coding gene
CNAG_03050	2.06565	1.99263e-08	hypothetical protein	N/A	protein coding gene
CNAG_05544	2.06562	4.34882e-09	hypothetical protein	N/A	protein coding gene
CNAG_02959	2.06326	3.08519e-14	high-affinity iron transporter	CFT2	protein coding gene
CNAG_06499	2.06184	2.72869e-10	hypothetical protein	DPP101	protein coding gene
CNAG_13122	2.06004	1.12081e-05	unspecified product	N/A	ncRNA gene
CNAG_01920	2.05972	6.25534e-10	Polyubiquitin	UBI4	protein coding gene
CNAG_12230	2.05932	0.00156634	unspecified product	N/A	ncRNA gene
CNAG_00826	2.05794	7.46162e-10	dihydroxyacetone kinase	DAK101	protein coding gene
CNAG_00531	2.05768	5.49976e-09	potassium/sodium efflux P-type ATPase, fungal- type	ENA1	protein coding gene
CNAG_04690	2.05534	4.37152e-07	acylpyruvate hydrolase	N/A	protein coding gene
CNAG_12492	2.05456	6.07739e-11	unspecified product	N/A	ncRNA gene
CNAG_12781	2.05188	0.0063453	unspecified product	N/A	ncRNA gene
CNAG_00766	2.051	3.59884e-06	hypothetical protein	N/A	protein coding gene
CNAG_02690	2.04721	2.90002e-10	pirin	N/A	protein coding gene
CNAG_13181	2.04571	0.00190141	unspecified product	N/A	ncRNA gene
CNAG_00796	2.04157	6.07729e-18	ATP-binding cassette, subfamily B (MDR/TAP), member 1	MDR1	protein coding gene
CNAG_00521	2.03665	9.02704e-10	hypothetical protein	N/A	protein coding gene
CNAG_01272	2.03311	9.44512e-15	hypothetical protein	N/A	protein coding gene
CNAG_03482	2.03225	2.41408e-22	Thiol peroxidase	TSA1	protein coding gene
CNAG_12078	2.02674	0.00286106	unspecified product	N/A	ncRNA gene
CNAG_03783	2.02653	0.00266966	hypothetical protein	N/A	protein coding gene
CNAG_06905	2.02628	2.50994e-08	cytoplasmic protein	N/A	protein coding gene
CNAG_01982	2.0157	8.63233e-17	hypothetical protein	N/A	protein coding gene
CNAG_04943	2.0153	7.47634e-11	CBS domain-containing protein	N/A	protein coding gene
CNAG_13010	2.0144	8.30986e-06	unspecified product	N/A	ncRNA gene
CNAG_02188	2.01105	1.15349e-09	hypothetical protein	N/A	protein coding gene
CNAG_00393	2.01093	1.68265e-20	1,4-alpha-glucan-branching enzyme	N/A	protein coding gene
CNAG_04416	2.00371	5.15407e-05	major facilitator superfamily transporter	N/A	protein coding gene
CNAG_02423	2.00015	2.04905e-19	hypothetical protein	N/A	protein coding gene
CNAG_05180	1.99665	9.00161e-07	hypothetical protein	N/A	protein coding gene
CNAG_04747	1.99593	1.98456e-19	hypothetical protein	N/A	protein coding gene
CNAG_06493	1.99542	0.000436383	hypothetical protein	N/A	protein coding gene
CNAG_06973	1.99399	0.000127386	hypothetical protein	N/A	protein coding gene
CNAG_00283	1.99119	1.37786e-30	hypothetical protein	N/A	protein coding gene
CNAG_02297	1.99019	4.33388e-08	hypothetical protein	N/A	protein coding gene
CNAG_01671	1.98847	2.42683e-09	acetyl/propionyl CoA carboxylase	N/A	protein coding gene
CNAG_02164	1.98744	1.50236e-08	hypothetical protein	N/A	protein coding gene
CNAG_01026	1.98706	1.25963e-11	gamma-glutamyltransferase	N/A	protein coding gene
CNAG_02874	1.9853	7.17575e-13	hypothetical protein	N/A	protein coding gene
CNAG_06021	1.98443	2.6645e-09	rab GTPase activator	N/A	protein coding gene
CNAG_01604	1.98379	4.47169e-08	TIGR01458 family HAD hydrolase	N/A	protein coding gene
CNAG_00036	1.98323	2.37377e-06	SEC14 cytosolic factor	SEC14-2	protein coding gene
CNAG_02225	1.981	1.05847e-05	glucan 1,3-beta-glucosidase	EXG104	protein coding gene
CNAG_06074	1.97383	2.32051e-06	cytoplasmic protein, variant	LPI4	protein coding gene
CNAG_03692	1.96482	6.85233e-06	hypothetical protein	N/A	protein coding gene
CNAG_12832	1.95954	0.0118731	unspecified product	N/A	ncRNA gene
CNAG_01234	1.95753	7.96804e-07	spore wall assembly-associated protein	N/A	protein coding gene
CNAG_06136	1.95431	1.07724e-12	hypothetical protein	N/A	protein coding gene
CNAG_04760	1.95367	1.2221e-16	cytoplasmic protein	N/A	protein coding gene
CNAG_01750	1.95314	3.43896e-06	hsp72-like protein	N/A	protein coding gene
CNAG_06574	1.95273	0.000151666	antiphagocytic protein 1	APP1	protein coding gene
CNAG_04920	1.95228	3.84231e-10	galactose transporter	N/A	protein coding gene
CNAG_07316	1.94546	2.41983e-10	hydroxyacid-oxoacid transhydrogenase	N/A	protein coding gene
CNAG_00622	1.94175	1.53248e-20	Acetylornithine aminotransferase	ARG8	protein coding gene
CNAG_06776	1.94168	1.90742e-14	membrane protein	N/A	protein coding gene
CNAG_06539	1.93641	8.22616e-05	monocarboxylic acid transporter	N/A	protein coding gene
CNAG_03412	1.93641	8.50467e-14	Chitinase	CHI2	protein coding gene
CNAG_03639	1.92239	2.17973e-15	hypothetical protein	N/A	protein coding gene
CNAG_05003	1.92158	3.22378e-17	hypothetical protein	N/A	protein coding gene
CNAG_12807	1.92108	0.00521429	unspecified product	N/A	ncRNA gene
CNAG_04524	1.9156	1.67722e-07	zinc metalloprotease	N/A	protein coding gene
CNAG_06026	1.91504	2.85971e-14	aspartate aminotransferase	N/A	protein coding gene
CNAG_02735	1.91424	4.61622e-07	hypothetical protein	N/A	protein coding gene
CNAG_00612	1.91403	1.62909e-08	DNA excision repair protein ERCC-3	N/A	protein coding gene
CNAG_05412	1.91231	0.000370942	hypothetical protein	N/A	protein coding gene
CNAG_06868	1.90946	7.96368e-05	Phosphopyruvate hydratase	N/A	protein coding gene
CNAG_01621	1.90824	1.37361e-06	hypothetical protein	N/A	protein coding gene
CNAG_04944	1.90543	5.8555e-07	hypothetical protein	N/A	protein coding gene
CNAG_03697	1.90347	1.90404e-12	hormone-sensitive lipase	N/A	protein coding gene
CNAG_04535	1.89907	8.84388e-08	Tartrate dehydrogenase	N/A	protein coding gene
CNAG_00522	1.89731	8.87603e-06	C2 domain-containing protein	N/A	protein coding gene
CNAG_01954	1.89697	0.00979108	aldo-keto reductase	N/A	protein coding gene
CNAG_05889	1.89256	9.16108e-07	hypothetical protein	N/A	protein coding gene
CNAG_00839	1.89096	5.24339e-17	mitochondrial protein	N/A	protein coding gene
CNAG_12471	1.89003	0.0168432	unspecified product	N/A	ncRNA gene
CNAG_02170	1.88792	3.42778e-07	hypothetical protein	N/A	protein coding gene
CNAG_04594	1.88764	2.43634e-11	hypothetical protein	FZC27	protein coding gene
CNAG_06371	1.88419	9.16348e-09	Guanine deaminase	N/A	protein coding gene
CNAG_01112	1.88029	1.12493e-07	xenobiotic reductase	N/A	protein coding gene
CNAG_03400	1.8787	1.57711e-12	oxidoreductase	GRE202	protein coding gene
CNAG_01261	1.87841	2.04446e-06	myosin I binding protein	N/A	protein coding gene
CNAG_00981	1.87551	0.000698628	hypothetical protein	N/A	protein coding gene
CNAG_00404	1.87522	1.02447e-08	RING zinc finger protein	N/A	protein coding gene
CNAG_02701	1.87516	5.94425e-05	hypothetical protein	N/A	protein coding gene
CNAG_02877	1.8727	6.04702e-05	hypothetical protein	FZC51	protein coding gene
CNAG_03318	1.87049	1.20967e-11	hypothetical protein	N/A	protein coding gene
CNAG_00696	1.86989	9.51242e-09	alpha-mannosidase	N/A	protein coding gene
CNAG_04269	1.8648	9.44799e-19	leucyl aminopeptidase	N/A	protein coding gene
CNAG_01742	1.86281	0.000393262	aquaporin-associated protein	AQY1	protein coding gene
CNAG_04970	1.86148	1.53446e-05	hypothetical protein	N/A	protein coding gene
CNAG_07691	1.8561	1.12935e-07	hypothetical protein	N/A	protein coding gene
CNAG_02215	1.85436	2.68084e-08	transcriptional activator	HAP3	protein coding gene
CNAG_06786	1.85435	1.14443e-19	hypothetical protein	N/A	protein coding gene
CNAG_07555	1.84953	1.73387e-07	hypothetical protein	N/A	protein coding gene
CNAG_07975	1.84843	0.000173104	hypothetical protein	N/A	protein coding gene
CNAG_05639	1.84808	5.0619e-14	hypothetical protein	PPS1	protein coding gene
CNAG_06302	1.84786	0.0026673	hypothetical protein	N/A	protein coding gene
CNAG_02444	1.84698	2.3356e-06	hypothetical protein	N/A	protein coding gene
CNAG_00937	1.84116	0.0117526	hypothetical protein	N/A	protein coding gene
CNAG_00864	1.83812	5.4172e-05	myo-inositol transporter, putative	ITR2	protein coding gene
CNAG_06668	1.83552	0.0237149	mitochondrial protein	N/A	protein coding gene
CNAG_01448	1.83235	5.15273e-15	hypothetical protein	N/A	protein coding gene
CNAG_05122	1.83226	3.34648e-28	homoserine O-acetyltransferase	N/A	protein coding gene
CNAG_07591	1.83202	1.6499e-13	mitochondrial metalloendopeptidase OMA1	N/A	protein coding gene
CNAG_01588	1.82885	2.69261e-07	plasma membrane proteolipid 3	N/A	protein coding gene
CNAG_02969	1.82673	4.86327e-07	thioesterase	N/A	protein coding gene
CNAG_00537	1.82598	6.94374e-13	Carnitine O-acetyltransferase	N/A	protein coding gene
CNAG_06323	1.82461	6.45893e-12	L-fucose permease	N/A	protein coding gene
CNAG_04587	1.82448	8.47064e-05	hypothetical protein	N/A	protein coding gene
CNAG_02592	1.82385	3.29651e-05	thioredoxin reductase GliT	N/A	protein coding gene
CNAG_01097	1.82343	3.73194e-07	short-chain dehydrogenase/reductase SDR	N/A	protein coding gene
CNAG_04804	1.82015	1.88039e-17	sterol regulatory element-binding protein	SRE1	protein coding gene
CNAG_04110	1.81706	1.78633e-06	Glutathione S-transferase	N/A	protein coding gene
CNAG_03974	1.81634	1.47409e-08	hypothetical protein	N/A	protein coding gene
CNAG_04751	1.81235	4.74203e-09	hypothetical protein	N/A	protein coding gene
CNAG_05598	1.80891	9.22953e-11	hypothetical protein	N/A	protein coding gene
CNAG_06460	1.80796	3.33205e-08	hypothetical protein	N/A	protein coding gene
CNAG_04871	1.80758	8.7843e-16	hypothetical protein	N/A	protein coding gene
CNAG_02004	1.8073	6.39009e-06	OTU domain-containing protein 6B	N/A	protein coding gene
CNAG_06354	1.8067	4.59653e-19	hypothetical protein	N/A	protein coding gene
CNAG_13100	1.80466	1.07354e-07	unspecified product	N/A	ncRNA gene
CNAG_01232	1.80359	5.09887e-09	calcium-translocating P-type ATPase, PMCA-type	PMC1	protein coding gene
CNAG_02834	1.79767	5.97512e-06	sterol 3-beta-glucosyltransferase	N/A	protein coding gene
CNAG_05867	1.7942	5.31225e-06	L-fucose transporter	N/A	protein coding gene
CNAG_03920	1.79399	1.00601e-16	isocitrate dehydrogenase, NADP-dependent	IDP1	protein coding gene
CNAG_02935	1.79231	1.31959e-13	malonic semialdehyde reductase	N/A	protein coding gene
CNAG_03906	1.7912	7.34895e-13	hypothetical protein	N/A	protein coding gene
CNAG_04096	1.78981	4.23868e-05	racemase	N/A	protein coding gene
CNAG_07766	1.78799	2.58301e-16	DNA polymerase lambda subunit	N/A	protein coding gene
CNAG_04475	1.78742	2.91634e-10	Phosphoglycerate mutase-like superfamily protein	HPP3	protein coding gene
CNAG_01953	1.78575	4.92412e-14	hypothetical protein	N/A	protein coding gene
CNAG_03668	1.7841	5.90218e-06	hypothetical protein	N/A	protein coding gene
CNAG_02211	1.78292	3.66564e-05	hypothetical protein	N/A	protein coding gene
CNAG_00190	1.78093	1.64498e-17	hypothetical protein	N/A	protein coding gene
CNAG_04658	1.76446	2.51307e-10	hypothetical protein	N/A	protein coding gene
CNAG_05891	1.7633	2.63166e-05	TDG/mug DNA glycosylase	N/A	protein coding gene
CNAG_05719	1.76309	9.26149e-15	hypothetical protein	N/A	protein coding gene
CNAG_05965	1.76015	3.66824e-14	hypothetical protein	IRK4	protein coding gene
CNAG_05907	1.75942	9.9768e-16	pyruvate carboxylase	N/A	protein coding gene
CNAG_07902	1.75432	1.74867e-19	AAT family amino acid transporter	N/A	protein coding gene
CNAG_01746	1.75425	4.54537e-11	E3 ubiquitin-protein ligase RNF14	N/A	protein coding gene
CNAG_00139	1.7534	4.90427e-05	hypothetical protein	N/A	protein coding gene
CNAG_04248	1.75294	6.48288e-07	ubiquitin thioesterase OTUB1	N/A	protein coding gene
CNAG_01686	1.75134	1.09508e-08	hypothetical protein	N/A	protein coding gene
CNAG_03564	1.75056	0.000433743	hypothetical protein	N/A	protein coding gene
CNAG_05313	1.75046	3.17828e-06	hypothetical protein	N/A	protein coding gene
CNAG_04039	1.74902	2.02874e-08	iron sulfur cluster assembly protein 2, mitochondrial	N/A	protein coding gene
CNAG_01481	1.74809	8.70807e-07	hypothetical protein	N/A	protein coding gene
CNAG_05077	1.74657	3.80304e-07	glycosyl hydrolase	LPI11	protein coding gene
CNAG_04092	1.74201	0.00664965	Sugar transporter	N/A	protein coding gene
CNAG_08008	1.73875	1.46354e-14	hypothetical protein	N/A	protein coding gene
CNAG_00802	1.7383	2.41884e-07	calcineurin-binding protein	CBP1	protein coding gene
CNAG_01519	1.73747	2.08469e-06	endonuclease/exonuclease/phosphatase	EEP1	protein coding gene
CNAG_02089	1.73555	3.23179e-09	hypothetical protein	N/A	protein coding gene
CNAG_02826	1.73179	6.84499e-19	amino-acid acetyltransferase, mitochondrial	N/A	protein coding gene
CNAG_02165	1.73145	2.32717e-08	cytoplasmic protein	N/A	protein coding gene
CNAG_06152	1.7314	1.3096e-07	hypothetical protein	N/A	protein coding gene
CNAG_01473	1.73051	9.72161e-09	hypothetical protein	N/A	protein coding gene
CNAG_02069	1.72969	2.27723e-05	hypothetical protein	N/A	protein coding gene
CNAG_02104	1.7288	1.20726e-13	phosphatidylinositol transfer protein SFH5	SFH5	protein coding gene
CNAG_04307	1.72777	8.10796e-05	Urate oxidase	URO1	protein coding gene
CNAG_03808	1.72287	1.45968e-07	aromatic amino acid aminotransferase I	N/A	protein coding gene
CNAG_05737	1.721	2.00471e-18	oligopeptide transporter 8	N/A	protein coding gene
CNAG_03007	1.72043	1.57164e-05	hypothetical protein	N/A	protein coding gene
CNAG_03754	1.71528	0.013839	short-chain dehydrogenase/reductase SDR	ISP1	protein coding gene
CNAG_03563	1.71269	0.000764831	aspartate-tRNA(Asn) ligase	N/A	protein coding gene
CNAG_03743	1.71207	3.22806e-25	glutamine amidotransferase	N/A	protein coding gene
CNAG_05341	1.71204	7.6022e-08	hypothetical protein	N/A	protein coding gene
CNAG_03719	1.71041	0.000184331	Putative transporter of the major facilitator superfamily (MFS)	N/A	protein coding gene
CNAG_05992	1.70622	0.00475715	hypothetical protein	N/A	protein coding gene
CNAG_07482	1.70528	5.72807e-05	SCF-associated factor 1	N/A	protein coding gene
CNAG_02312	1.70503	3.3255e-07	patatin-like phospholipase domain-containing protein	N/A	protein coding gene
CNAG_04993	1.70478	0.00263369	hypothetical protein	N/A	protein coding gene
CNAG_02182	1.70114	1.91324e-05	D-lactaldehyde dehydrogenase	GRE2	protein coding gene
CNAG_05253	1.69993	2.00888e-07	hypothetical protein	N/A	protein coding gene
CNAG_00414	1.69834	6.20105e-08	Maintenance of killer protein 32, putative	MAK32	protein coding gene
CNAG_00154	1.6953	5.4926e-06	oxidoreductase	N/A	protein coding gene
CNAG_01386	1.69354	0.000731413	phosphatidylinositol glycan, class P	N/A	protein coding gene
CNAG_05377	1.69163	0.000980886	myo-inositol transporter, putative	ITR3	protein coding gene
CNAG_04220	1.6899	6.72376e-13	ATP-dependent DNA helicase II subunit 1	N/A	protein coding gene
CNAG_00774	1.68878	2.81301e-12	phosphoglycerate dehydrogenase	N/A	protein coding gene
CNAG_07552	1.68707	3.15544e-16	DNA repair protein Rad8	N/A	protein coding gene
CNAG_05290	1.68667	4.1332e-13	transcription initiation protein SPT3	SPT3	protein coding gene
CNAG_01609	1.68662	6.25516e-21	Cystathionine gamma-synthase	N/A	protein coding gene
CNAG_03018	1.68379	6.67054e-19	Putative zinc finger transcription factor	ASG101	protein coding gene
CNAG_07573	1.6808	1.82796e-13	DNA ligase 4	N/A	protein coding gene
CNAG_07365	1.67637	2.98916e-23	oxidoreductase	N/A	protein coding gene
CNAG_07522	1.67389	4.97833e-05	hypothetical protein	N/A	protein coding gene
CNAG_00816	1.67009	7.74967e-09	microtubule binding protein	N/A	protein coding gene
CNAG_05662	1.66981	0.0063453	Polyol transporter protein 1	PTP1	protein coding gene
CNAG_02686	1.66909	1.31789e-18	Cystathionine beta-lyase	N/A	protein coding gene
CNAG_06614	1.66769	3.28212e-09	glycerophosphodiesterase	N/A	protein coding gene
CNAG_03991	1.66514	1.20298e-06	Integral membrane protein	N/A	protein coding gene
CNAG_06332	1.6617	1.63864e-08	hypothetical protein	N/A	protein coding gene
CNAG_02673	1.66089	0.000243455	NAD dependent epimerase/dehydratase	N/A	protein coding gene
CNAG_00720	1.66063	1.11115e-31	DNA repair protein RAD51	N/A	protein coding gene
CNAG_04076	1.65801	0.00161823	hypothetical protein	N/A	protein coding gene
CNAG_04139	1.65674	0.00783266	hypothetical protein	N/A	protein coding gene
CNAG_00626	1.65419	6.24383e-14	hypothetical protein	N/A	protein coding gene
CNAG_07583	1.65187	1.69783e-12	hypothetical protein, variant	N/A	protein coding gene
CNAG_04325	1.64988	4.09253e-09	extradiol ring-cleavage dioxygenase	N/A	protein coding gene
CNAG_05095	1.64952	8.28299e-06	pod-specific dehydrogenase SAC25	N/A	protein coding gene
CNAG_12616	1.64935	4.25652e-05	unspecified product	N/A	ncRNA gene
CNAG_04741	1.64105	4.43158e-10	endosome protein	N/A	protein coding gene
CNAG_04359	1.63616	2.14149e-08	hypothetical protein	N/A	protein coding gene
CNAG_12377	1.63546	0.00182829	unspecified product	N/A	ncRNA gene
CNAG_06529	1.63099	5.45776e-05	hypothetical protein	N/A	protein coding gene
CNAG_05990	1.63055	3.27665e-14	hypothetical protein	N/A	protein coding gene
CNAG_03689	1.62969	1.88676e-07	zf-C3HC4 type zinc finger protein	N/A	protein coding gene
CNAG_02349	1.62814	3.95012e-07	hypothetical protein	N/A	protein coding gene
CNAG_05915	1.62221	0.00101955	hypothetical protein	N/A	protein coding gene
CNAG_03638	1.62221	9.6792e-07	heterokaryon incompatibility protein Het-C	N/A	protein coding gene
CNAG_00866	1.62204	6.01636e-05	transketolase	N/A	protein coding gene
CNAG_04443	1.62166	0.000172304	hypothetical protein	N/A	protein coding gene
CNAG_05035	1.62119	1.22492e-15	ferredoxin-NADP reductase	N/A	protein coding gene
CNAG_02524	1.62093	9.79614e-08	hypothetical protein	N/A	protein coding gene
CNAG_07542	1.61636	7.45244e-05	hypothetical protein	N/A	protein coding gene
CNAG_06836	1.61537	1.93529e-06	oxidoreductase	N/A	protein coding gene
CNAG_04501	1.61464	6.45174e-22	anthranilate synthase/indole-3-glycerol phosphate synthase/phosphoribosylanthranilate isomerase	TRP1	protein coding gene
CNAG_03519	1.61436	0.011065	cytoplasmic protein	N/A	protein coding gene
CNAG_00581	1.61407	5.28831e-07	saccharopepsin	N/A	protein coding gene
CNAG_05229	1.61322	6.85648e-06	Stomatin family protein	N/A	protein coding gene
CNAG_04339	1.61297	7.76921e-07	exocyst complex component exo84	N/A	protein coding gene
CNAG_04347	1.61278	1.44369e-11	Aspartate kinase	N/A	protein coding gene
CNAG_05741	1.60821	1.76286e-11	hypothetical protein	N/A	protein coding gene
CNAG_03958	1.60258	0.000263678	hypothetical protein	N/A	protein coding gene
CNAG_02407	1.60074	0.000613951	Phospholipase D	N/A	protein coding gene
CNAG_04326	1.59881	0.00058186	malate dehydrogenase (oxaloacetate- decarboxylating)	N/A	protein coding gene
CNAG_00452	1.59714	0.00261639	Isovaleryl-CoA dehydrogenase	N/A	protein coding gene
CNAG_06640	1.59334	5.93249e-06	cathepsin A (carboxypeptidase C)	N/A	protein coding gene
CNAG_00075	1.59205	3.36017e-07	hypothetical protein	N/A	protein coding gene
CNAG_06524	1.59103	0.000487397	hypothetical protein	FRE3	protein coding gene
CNAG_05015	1.58628	0.000101886	catalase 4	CAT4	protein coding gene
CNAG_03228	1.58569	1.2993e-07	universal stress protein	N/A	protein coding gene
CNAG_12407	1.58432	0.000164849	unspecified product	N/A	ncRNA gene
CNAG_02107	1.57549	1.48412e-10	hypothetical protein	N/A	protein coding gene
CNAG_02335	1.57517	0.0401728	hypothetical protein	N/A	protein coding gene
CNAG_03765	1.57384	1.24893e-05	trehalose-phosphatase	TPS2	protein coding gene
CNAG_01848	1.57188	8.68e-08	hypothetical protein	N/A	protein coding gene
CNAG_12722	1.56994	0.0135014	unspecified product	N/A	ncRNA gene
CNAG_03227	1.56705	1.22618e-05	hypothetical protein	N/A	protein coding gene
CNAG_05198	1.56489	8.94163e-09	DNA repair protein Rad7	N/A	protein coding gene
CNAG_07674	1.56477	3.60559e-05	hypothetical protein	N/A	protein coding gene
CNAG_05653	1.56369	3.74117e-09	malate synthase A	MLS1	protein coding gene
CNAG_00409	1.5632	1.55847e-05	hypothetical protein	N/A	protein coding gene
CNAG_02365	1.56214	7.51868e-08	Amidase	N/A	protein coding gene
CNAG_05864	1.56098	0.000454806	hypothetical protein	N/A	protein coding gene
CNAG_06452	1.55908	1.89093e-05	Integral membrane protein	N/A	protein coding gene
CNAG_00830	1.55756	1.16052e-15	hypothetical protein	FZC38	protein coding gene
CNAG_00923	1.55528	1.19235e-12	membrane protein	N/A	protein coding gene
CNAG_00992	1.55524	1.52552e-10	homocitrate synthase, mitochondrial	N/A	protein coding gene
CNAG_06931	1.55458	0.00693431	Beta-glucosidase	N/A	protein coding gene
CNAG_03040	1.55285	0.000471151	transketolase	N/A	protein coding gene
CNAG_07347	1.55185	0.000475693	Heat shock protein	N/A	protein coding gene
CNAG_06908	1.5513	6.31939e-16	pyridoxal biosynthesis lyase pdxS	N/A	protein coding gene
CNAG_01612	1.54919	2.16633e-05	CAMK/CAMKL protein kinase	PSK202	protein coding gene
CNAG_00938	1.54917	1.11573e-06	hypothetical protein	N/A	protein coding gene
CNAG_01354	1.54866	1.12696e-16	hypothetical protein	N/A	protein coding gene
CNAG_04469	1.54394	0.013453	4-aminobutyrate transaminase	N/A	protein coding gene
CNAG_00543	1.54243	1.95785e-07	hypothetical protein	N/A	protein coding gene
CNAG_06669	1.54071	1.0638e-14	hypothetical protein	N/A	protein coding gene
CNAG_06999	1.53919	0.00257779	hypothetical protein	N/A	protein coding gene
CNAG_00301	1.53483	0.000585623	hypothetical protein	N/A	protein coding gene
CNAG_05723	1.53452	0.00017252	Alcohol dehydrogenase	N/A	protein coding gene
CNAG_07032	1.53412	2.26585e-11	peroxiredoxin 5, atypical 2-Cys peroxiredoxin	N/A	protein coding gene
CNAG_02814	1.53411	4.61251e-15	glycerol-3-phosphate dehydrogenase	N/A	protein coding gene
CNAG_00268	1.53396	4.96619e-17	acetolactate synthase, mitochondrial	ILV2	protein coding gene
CNAG_03588	1.53237	6.93276e-11	L-aminoadipate-semialdehyde dehydrogenase	LYS2	protein coding gene
CNAG_02549	1.53153	2.98837e-08	hypothetical protein	N/A	protein coding gene
CNAG_06664	1.52915	0.00047067	sorting nexin Mvp1	N/A	protein coding gene
CNAG_04621	1.52752	1.33672e-05	glycogen(starch) synthase	N/A	protein coding gene
CNAG_04345	1.52638	1.42525e-09	specific RNA polymerase II transcription factor	ARO8001	protein coding gene
CNAG_02820	1.52386	0.0005259	serine/threonine protein kinase	PKH201	protein coding gene
CNAG_06657	1.52354	1.11011e-06	hypothetical protein	N/A	protein coding gene
CNAG_04256	1.52339	7.43789e-05	hypothetical protein	LPI6	protein coding gene
CNAG_12452	1.52162	0.00311335	unspecified product	N/A	ncRNA gene
CNAG_05899	1.51989	6.43717e-16	Pyrroline-5-carboxylate reductase	N/A	protein coding gene
CNAG_06892	1.51836	1.75946e-06	preconditioning-inducible protein	N/A	protein coding gene
CNAG_06232	1.51094	1.22959e-05	transcription factor C subunit 7	HPP1	protein coding gene
CNAG_02601	1.50831	0.00305394	hypothetical protein	N/A	protein coding gene
CNAG_07498	1.50819	1.12601e-06	hypothetical protein	N/A	protein coding gene
CNAG_04103	1.5069	0.00108528	hypothetical protein	N/A	protein coding gene
CNAG_01384	1.50477	0.000135034	hypothetical protein	N/A	protein coding gene
CNAG_03812	1.5038	1.81299e-14	histidinol-phosphate transaminase	N/A	protein coding gene
CNAG_12910	1.50297	0.00229379	unspecified product	N/A	ncRNA gene
CNAG_04472	1.49857	0.0118499	membrane protein	N/A	protein coding gene
CNAG_07442	1.4967	8.80257e-06	phosphatidylglycerol/phosphatidylinositol transfer protein	N/A	protein coding gene
CNAG_00360	1.49505	6.73126e-12	nuclear protein SNF4	N/A	protein coding gene
CNAG_01014	1.49489	0.000754639	hypothetical protein	ZFC4	protein coding gene
CNAG_06022	1.49262	0.000117331	trans-aconitate 3-methyltransferase	N/A	protein coding gene
CNAG_02593	1.49056	1.01776e-08	hypothetical protein	N/A	protein coding gene
CNAG_03872	1.48544	1.149e-06	putative ubiquitin carboxyl-terminal hydrolase	UBP7	protein coding gene
CNAG_05632	1.48486	0.000839641	hypothetical protein	N/A	protein coding gene
CNAG_06459	1.48349	1.47578e-06	vacuolar membrane protein	N/A	protein coding gene
CNAG_06659	1.4821	3.11475e-05	beta-hexosaminidase	HEX1	protein coding gene
CNAG_06060	1.48062	1.24529e-07	hypothetical protein	N/A	protein coding gene
CNAG_03827	1.47949	5.37052e-12	hypothetical protein	N/A	protein coding gene
CNAG_02362	1.47812	0.000108244	hypothetical protein	N/A	protein coding gene
CNAG_12690	1.47286	0.0179832	unspecified product	N/A	ncRNA gene
CNAG_12517	1.4725	1.17763e-05	unspecified product	N/A	ncRNA gene
CNAG_00936	1.47037	4.32507e-09	lipid particle protein, variant	N/A	protein coding gene
CNAG_00811	1.47015	8.9515e-16	anthranilate phosphoribosyltransferase	N/A	protein coding gene
CNAG_04889	1.4699	0.000184536	hypothetical protein	N/A	protein coding gene
CNAG_01927	1.46496	7.26237e-14	hypothetical protein	N/A	protein coding gene
CNAG_04316	1.46084	2.26462e-13	NAD kinase	UTR1	protein coding gene
CNAG_02355	1.46032	6.64448e-05	solute carrier family 35 (UDP-xylose/UDP-N- acetylglucosamine transporter), member B4	N/A	protein coding gene
CNAG_01090	1.45906	0.00321859	alpha/beta hydrolase fold protein	N/A	protein coding gene
CNAG_02360	1.45843	0.00033551	hypothetical protein	N/A	protein coding gene
CNAG_07969	1.45748	0.00328634	hypothetical protein	N/A	protein coding gene
CNAG_12024	1.45721	1.10578e-05	unspecified product	N/A	ncRNA gene
CNAG_03465	1.45531	8.90422e-07	laccase	LAC1	protein coding gene
CNAG_02387	1.45455	4.74534e-11	hypothetical protein	N/A	protein coding gene
CNAG_02219	1.45388	1.03416e-06	hypothetical protein	N/A	protein coding gene
CNAG_03082	1.45227	0.00682596	cupin domain-containing protein	N/A	protein coding gene
CNAG_00328	1.45035	3.41241e-08	DNA excision repair protein ERCC-5	N/A	protein coding gene
CNAG_03461	1.44822	3.4396e-07	hypothetical protein, variant	N/A	protein coding gene
CNAG_06490	1.44478	6.03605e-11	CAMK/CAMKL protein kinase	SNF102	protein coding gene
CNAG_04337	1.44457	0.0355065	cation diffusion facilitator	N/A	protein coding gene
CNAG_00649	1.44451	4.80801e-12	tryptophan synthase, beta subunit	N/A	protein coding gene
CNAG_07491	1.44362	3.15382e-13	glutaredoxin	N/A	protein coding gene
CNAG_00883	1.44323	1.45083e-11	Putative Zn2-Cys6 zinc-finger transcription factor	ECM2201	protein coding gene
CNAG_07540	1.44247	5.10449e-06	hypothetical protein	N/A	protein coding gene
CNAG_00515	1.44022	9.60385e-06	mannitol dehydrogenase	N/A	protein coding gene
CNAG_01777	1.43931	3.62131e-05	glyoxylate reductase	N/A	protein coding gene
CNAG_05431	1.43913	1.6525e-05	pH-response transcription factor pacC/RIM101	RIM101	protein coding gene
CNAG_05370	1.43532	1.49177e-09	Integral membrane protein	N/A	protein coding gene
CNAG_01802	1.43506	3.88144e-08	Fe-S cluster assembly protein DRE2	N/A	protein coding gene
CNAG_04718	1.43355	9.56104e-07	hypothetical protein	PCD101	protein coding gene
CNAG_03727	1.43313	9.66379e-06	hypothetical protein	N/A	protein coding gene
CNAG_04485	1.43216	6.76229e-07	long-chain acyl-CoA synthetase	N/A	protein coding gene
CNAG_00735	1.43197	5.89779e-10	aldehyde dehydrogenase family 7 member A1	N/A	protein coding gene
CNAG_05386	1.43178	4.81989e-15	glutamate 5-kinase	PRO1	protein coding gene
CNAG_07631	1.4315	8.57746e-05	hypothetical protein	N/A	protein coding gene
CNAG_03314	1.4308	2.77319e-06	YTH domain family 2, variant	N/A	protein coding gene
CNAG_06977	1.42698	0.0210279	L-iditol 2-dehydrogenase	N/A	protein coding gene
CNAG_03847	1.4269	4.13866e-07	hypothetical protein	N/A	protein coding gene
CNAG_00907	1.42505	4.38121e-05	hypothetical protein	N/A	protein coding gene
CNAG_02968	1.42426	0.000823313	Phosphatidylinositol-specific phospholipase C, putative	PLC2	protein coding gene
CNAG_03669	1.42292	1.96753e-12	hypothetical protein	N/A	protein coding gene
CNAG_03609	1.42124	0.000417922	hypothetical protein	N/A	protein coding gene
CNAG_04142	1.42094	0.000113249	tartrate transporter	N/A	protein coding gene
CNAG_04750	1.41411	0.000520796	hypothetical protein	N/A	protein coding gene
CNAG_05860	1.41384	3.83261e-07	Sterol O-acyltransferase	N/A	protein coding gene
CNAG_05045	1.4135	3.76883e-08	hypothetical protein	N/A	protein coding gene
CNAG_03999	1.40848	1.44017e-06	hypothetical protein	N/A	protein coding gene
CNAG_01086	1.40798	2.85465e-07	hypothetical protein	N/A	protein coding gene
CNAG_00780	1.40632	2.26426e-12	hypothetical protein, variant	N/A	protein coding gene
CNAG_13198	1.40253	0.000119471	unspecified product	N/A	ncRNA gene
CNAG_02788	1.40235	3.28308e-09	hypothetical protein	N/A	protein coding gene
CNAG_03531	1.39921	3.56653e-13	3-beta hydroxysteroid dehydrogenase/isomerase	N/A	protein coding gene
CNAG_07661	1.39892	1.96177e-11	hypothetical protein	N/A	protein coding gene
CNAG_01069	1.39614	3.73677e-19	hypothetical protein	N/A	protein coding gene
CNAG_01997	1.39317	1.38004e-13	prephenate dehydrogenase (NADP)	N/A	protein coding gene
CNAG_06872	1.39291	0.00304505	5-oxoprolinase	N/A	protein coding gene
CNAG_04080	1.39214	8.48608e-09	3-hydroxyanthranilate 3,4-dioxygenase	N/A	protein coding gene
CNAG_06683	1.39117	1.52041e-11	hypothetical protein	N/A	protein coding gene
CNAG_04268	1.38872	2.14149e-07	exodeoxyribonuclease III	APN2	protein coding gene
CNAG_06533	1.38804	3.56705e-05	ATP-dependent permease	N/A	protein coding gene
CNAG_05852	1.38509	1.91229e-07	heme oxygenase 2	N/A	protein coding gene
CNAG_07319	1.38433	0.00101658	hypothetical protein	N/A	protein coding gene
CNAG_07551	1.38223	0.00720269	hypothetical protein	N/A	protein coding gene
CNAG_00133	1.3817	1.91562e-06	hypothetical protein	N/A	protein coding gene
CNAG_04564	1.37574	5.11101e-07	phytanoyl-CoA dioxygenase	N/A	protein coding gene
CNAG_06427	1.37372	2.49586e-08	hypothetical protein	N/A	protein coding gene
CNAG_05643	1.37309	5.58364e-06	DNA polymerase delta subunit 4	N/A	protein coding gene
CNAG_07995	1.37201	6.12057e-05	hypothetical protein	N/A	protein coding gene
CNAG_01794	1.37037	1.92677e-06	2-hydroxyacid dehydrogenase	N/A	protein coding gene
CNAG_04414	1.37015	1.17255e-15	multidrug resistance protein fnx1	N/A	protein coding gene
CNAG_01314	1.36963	5.8642e-11	vacuolar protein	PPP1	protein coding gene
CNAG_03054	1.36834	6.02417e-05	hypothetical protein	N/A	protein coding gene
CNAG_12161	1.36709	7.13435e-06	unspecified product	N/A	ncRNA gene
CNAG_02313	1.36622	8.626e-07	hypothetical protein, variant	N/A	protein coding gene
CNAG_05425	1.36421	1.49849e-07	asparagine synthase (glutamine-hydrolyzing)	N/A	protein coding gene
CNAG_06282	1.36187	4.56968e-06	WD-repeat protein 48	N/A	protein coding gene
CNAG_03865	1.36154	0.000154306	cytoplasmic protein	N/A	protein coding gene
CNAG_02201	1.36132	3.7013e-05	hypothetical protein	N/A	protein coding gene
CNAG_00587	1.35934	0.00428702	hypothetical protein	N/A	protein coding gene
CNAG_05620	1.3577	9.8314e-12	hypothetical protein	N/A	protein coding gene
CNAG_04388	1.35507	0.00447906	mitochondrial manganese superoxide dismutase	SOD2	protein coding gene
CNAG_03844	1.35385	1.87674e-08	nonselective cation channel protein	N/A	protein coding gene
CNAG_02000	1.35294	0.000287202	Short-chain dehydrogenase	N/A	protein coding gene
CNAG_04288	1.3528	0.00108241	Fe-S protein assembly co-chaperone HscB	N/A	protein coding gene
CNAG_02888	1.34983	0.000106029	gamma-glutamyltransferase	N/A	protein coding gene
CNAG_05294	1.34958	7.04111e-15	F-box and WD-40 domain-containing protein CDC4	N/A	protein coding gene
CNAG_03313	1.34955	0.00488406	hypothetical protein	N/A	protein coding gene
CNAG_05119	1.3465	9.05293e-05	GABA permease	N/A	protein coding gene
CNAG_12720	1.34321	0.00620309	unspecified product	N/A	ncRNA gene
CNAG_04602	1.34026	6.79057e-07	hypothetical protein	N/A	protein coding gene
CNAG_06732	1.34024	0.000317212	hypothetical protein	N/A	protein coding gene
CNAG_01360	1.34	4.95697e-07	pumilio domain-containing protein c	N/A	protein coding gene
CNAG_00045	1.33936	1.49177e-09	hypothetical protein	N/A	protein coding gene
CNAG_04104	1.33863	7.37228e-07	mucin-desulfating sulfatase	AKP3	protein coding gene
CNAG_05482	1.33846	1.75523e-05	hypothetical protein	N/A	protein coding gene
CNAG_05838	1.33842	5.25585e-12	rho GTPase activating protein (GAP) homolog	RGD1	protein coding gene
CNAG_03238	1.33728	0.0348939	dioxygenase subfamily protein	N/A	protein coding gene
CNAG_01087	1.33452	6.02036e-07	hypothetical protein	N/A	protein coding gene
CNAG_01824	1.33207	2.1183e-09	Transmembrane protein	N/A	protein coding gene
CNAG_00807	1.33118	0.000378249	hypothetical protein	N/A	protein coding gene
CNAG_00915	1.32976	0.000168365	hypothetical protein, variant	N/A	protein coding gene
CNAG_06409	1.32936	0.000552291	hypothetical protein	N/A	protein coding gene
CNAG_00686	1.32896	0.00235114	hypothetical protein	N/A	protein coding gene
CNAG_01493	1.32636	0.000799102	hypothetical protein	N/A	protein coding gene
CNAG_03910	1.3251	3.05138e-14	myo-inositol transporter, putative	ITR6	protein coding gene
CNAG_00526	1.32456	0.000421811	hypothetical protein	N/A	protein coding gene
CNAG_06484	1.32435	9.89978e-05	hypothetical protein	N/A	protein coding gene
CNAG_02986	1.32374	0.000646767	ADP-ribose pyrophosphatase	YSA1	protein coding gene
CNAG_02305	1.3235	6.65106e-08	hypothetical protein	FZC45	protein coding gene
CNAG_05516	1.32107	2.26404e-11	hypothetical protein	N/A	protein coding gene
CNAG_04835	1.31973	0.00192828	dihydrodipicolinate synthase	N/A	protein coding gene
CNAG_03110	1.31659	0.000141192	hypothetical protein	N/A	protein coding gene
CNAG_02943	1.31571	0.00201461	cytoplasmic protein, variant	N/A	protein coding gene
CNAG_07164	1.31565	5.48524e-05	hypothetical protein	N/A	protein coding gene
CNAG_04112	1.31562	0.00335622	oxidoreductase	N/A	protein coding gene
CNAG_04221	1.31496	3.90784e-11	6-phosphofructo-2-kinase/fructose-2, 6- bisphosphatase	FBP26	protein coding gene
CNAG_02427	1.31272	5.57606e-06	hypothetical protein, variant	N/A	protein coding gene
CNAG_06311	1.31264	4.54542e-06	cytoplasmic protein	N/A	protein coding gene
CNAG_06355	1.31075	4.49265e-06	hypothetical protein	N/A	protein coding gene
CNAG_02438	1.3097	0.000265101	hypothetical protein	N/A	protein coding gene
CNAG_06884	1.30841	0.00157288	hypothetical protein	N/A	protein coding gene
CNAG_02822	1.3046	8.25559e-05	hypothetical protein	N/A	protein coding gene
CNAG_06336	1.30263	1.2957e-05	glucan 1,3-beta-glucosidase	N/A	protein coding gene
CNAG_00306	1.30142	0.00433817	Copper-detoxifying metallothionein 2	MTN2	protein coding gene
CNAG_04027	1.30087	0.00686183	hypothetical protein	N/A	protein coding gene
CNAG_01422	1.29995	0.000579424	endoplasmic reticulum protein	N/A	protein coding gene
CNAG_00791	1.29923	5.24963e-07	hypothetical protein	HLH1	protein coding gene
CNAG_00539	1.29835	0.00930238	membrane transporter	N/A	protein coding gene
CNAG_03637	1.29577	2.82293e-06	ATP-dependent DNA helicase 2 subunit 2	YKU80	protein coding gene
CNAG_00445	1.29395	9.89619e-06	nonhistone chromosomal protein	NHP6B01	protein coding gene
CNAG_03069	1.29391	1.2972e-08	hydrolase	N/A	protein coding gene
CNAG_05664	1.29288	1.20131e-17	Branched-chain-amino-acid transaminase	N/A	protein coding gene
CNAG_03517	1.29237	0.000199041	NADH dehydrogenase	N/A	protein coding gene
CNAG_04113	1.29204	3.39521e-06	hypothetical protein	PTP3	protein coding gene
CNAG_01540	1.29152	1.6774e-06	dehydrogenase	N/A	protein coding gene
CNAG_06632	1.28982	0.000152452	Atypical/ABC1 protein kinase	ABC1	protein coding gene
CNAG_04604	1.28953	4.3623e-11	tryptophan-tRNA ligase	N/A	protein coding gene
CNAG_06821	1.28849	8.31871e-11	ferric reductase transmembrane component 4	FRE2	protein coding gene
CNAG_07607	1.28825	0.000322081	chaperone regulator	N/A	protein coding gene
CNAG_02892	1.28752	3.16849e-06	phosphatidylinositol glycan, class B	N/A	protein coding gene
CNAG_07479	1.28739	4.11917e-05	hypothetical protein	N/A	protein coding gene
CNAG_05717	1.28652	6.20243e-15	hypothetical protein	N/A	protein coding gene
CNAG_04600	1.28587	3.87097e-13	DNA topoisomerase III	N/A	protein coding gene
CNAG_02895	1.28581	1.78976e-10	dynamin GTPase	N/A	protein coding gene
CNAG_00130	1.28406	0.00312577	CAMK/CAMK1/CAMK1-RCK protein kinase	RCK2	protein coding gene
CNAG_04253	1.28194	2.44555e-11	Transmembrane protein	N/A	protein coding gene
CNAG_06554	1.28052	5.63745e-07	FAD dependent oxidoreductase	N/A	protein coding gene
CNAG_03828	1.27856	7.3688e-05	aromatic amino acid aminotransferase I	N/A	protein coding gene
CNAG_06873	1.27786	0.00142572	5-oxoprolinase	N/A	protein coding gene
CNAG_12518	1.27619	0.0117582	unspecified product	N/A	ncRNA gene
CNAG_03083	1.27184	0.00353304	cupin domain-containing protein	N/A	protein coding gene
CNAG_05588	1.27159	2.60089e-07	hypothetical protein	N/A	protein coding gene
CNAG_02001	1.2706	3.58809e-09	inositol-polyphosphate 5-phosphatase	INP5203	protein coding gene
CNAG_02603	1.26921	0.000463366	early growth response protein 1	N/A	protein coding gene
CNAG_03556	1.26485	1.61866e-06	dimethylaniline monooxygenase	N/A	protein coding gene
CNAG_00251	1.26352	0.042585	hypothetical protein	N/A	protein coding gene
CNAG_04067	1.26178	0.00552278	Haloacid dehalogenase, type II	N/A	protein coding gene
CNAG_01412	1.2599	0.000421811	phosphatidate phosphatase LPIN	PAH1	protein coding gene
CNAG_04634	1.25948	3.08919e-05	hypothetical protein	N/A	protein coding gene
CNAG_00745	1.25786	4.15565e-08	HAL protein kinase	HRK1	protein coding gene
CNAG_03807	1.25733	0.0010566	E3 ubiquitin-protein ligase CCNP1IP1	N/A	protein coding gene
CNAG_01919	1.25615	3.74678e-05	hypothetical protein	N/A	protein coding gene
CNAG_05066	1.25473	0.000168832	hypothetical protein	N/A	protein coding gene
CNAG_07401	1.25397	0.000391606	hypothetical protein	N/A	protein coding gene
CNAG_06056	1.25346	1.18333e-06	hypothetical protein	N/A	protein coding gene
CNAG_05250	1.25196	1.92339e-07	telomere maintenance protein	N/A	protein coding gene
CNAG_03677	1.25158	1.71744e-05	hypothetical protein	N/A	protein coding gene
CNAG_03869	1.25071	9.10235e-13	hypothetical protein	N/A	protein coding gene
CNAG_00015	1.25026	8.626e-07	hypothetical protein	N/A	protein coding gene
CNAG_04354	1.24984	0.00105562	exopolyphosphatase	XPP1	protein coding gene
CNAG_01002	1.2482	0.000175883	hypothetical protein	N/A	protein coding gene
CNAG_00156	1.24795	0.000393565	Putative zinc finger transcription factor	SP1	protein coding gene
CNAG_07659	1.24695	6.04874e-14	hypothetical protein	N/A	protein coding gene
CNAG_05183	1.24601	5.66583e-10	hypothetical protein	N/A	protein coding gene
CNAG_03713	1.24557	0.000687469	efflux protein EncT	N/A	protein coding gene
CNAG_03837	1.24429	5.16866e-05	protein-L-isoaspartate O-methyltransferase	N/A	protein coding gene
CNAG_05411	1.24428	0.00039024	Endoglucanase	LPI9	protein coding gene
CNAG_02662	1.24321	7.28719e-06	cysteine protease atg4	N/A	protein coding gene
CNAG_03850	1.24267	1.3301e-14	transcriptional activator spt7	SPT7	protein coding gene
CNAG_02041	1.24227	1.3207e-06	hypothetical protein	N/A	protein coding gene
CNAG_01163	1.24093	8.07617e-08	DNA repair and recombination protein RAD54-like protein	RAD54	protein coding gene
CNAG_06276	1.23915	3.29982e-06	Centromere DNA-binding protein complex CBF3 subunit B, putative	CEP3	protein coding gene
CNAG_01893	1.23782	0.000775124	glutathione S-transferase Gst3	N/A	protein coding gene
CNAG_02543	1.23736	0.000158913	hypothetical protein	N/A	protein coding gene
CNAG_04622	1.23636	1.95832e-07	endoplasmic reticulum protein	N/A	protein coding gene
CNAG_05515	1.23619	3.39787e-15	hypothetical protein	N/A	protein coding gene
CNAG_13093	1.23575	0.00306458	unspecified product	N/A	ncRNA gene
CNAG_04597	1.23473	1.40305e-09	hypothetical protein	N/A	protein coding gene
CNAG_06501	1.23396	2.25882e-09	1,3-beta-glucanosyltransferase	N/A	protein coding gene
CNAG_02757	1.2336	0.000152713	hypothetical protein	N/A	protein coding gene
CNAG_04895	1.23359	5.54078e-05	nuclear protein	FZC3	protein coding gene
CNAG_01952	1.23046	0.000911762	aryl-alcohol dehydrogenase	N/A	protein coding gene
CNAG_04916	1.22976	0.0426185	hypothetical protein	FZC16	protein coding gene
CNAG_04956	1.22951	0.000659164	high-affinity nicotinic acid transporter	N/A	protein coding gene
CNAG_00651	1.22886	1.55847e-05	ATP-binding cassette, subfamily D (ALD), peroxisomal long-chain fatty acid import protein	N/A	protein coding gene
CNAG_05395	1.22826	3.94174e-07	rab guanyl-nucleotide exchange factor	VAM6	protein coding gene
CNAG_07768	1.22734	0.0281854	hypothetical protein	N/A	protein coding gene
CNAG_02585	1.22659	3.52433e-05	hypothetical protein	N/A	protein coding gene
CNAG_04470	1.2262	0.000411412	Haloacid dehalogenase, type II	N/A	protein coding gene
CNAG_05843	1.22229	4.26232e-12	translation initiation factor 4E	N/A	protein coding gene
CNAG_00961	1.2211	0.0237602	hypothetical protein	N/A	protein coding gene
CNAG_00178	1.2205	3.50859e-10	DNA repair protein REV1	N/A	protein coding gene
CNAG_06781	1.2178	0.000108482	hypothetical protein	N/A	protein coding gene
CNAG_02121	1.21744	6.79689e-05	hypothetical protein	N/A	protein coding gene
CNAG_12898	1.21631	0.00560325	unspecified product	N/A	ncRNA gene
CNAG_03988	1.21549	9.08021e-06	solute carrier family 38 (sodium-coupled neutral amino acid transporter), member 11	N/A	protein coding gene
CNAG_01524	1.2153	4.52281e-13	hypothetical protein	N/A	protein coding gene
CNAG_06365	1.21483	1.35707e-10	derlin-2/3	N/A	protein coding gene
CNAG_04457	1.21471	0.0165181	hypothetical protein	FZC30	protein coding gene
CNAG_06515	1.21389	0.000355774	hypothetical protein	N/A	protein coding gene
CNAG_02900	1.21294	0.000458165	hypothetical protein	N/A	protein coding gene
CNAG_01178	1.21238	3.29249e-07	nuclear envelope-endoplasmic reticulum network protein	N/A	protein coding gene
CNAG_07564	1.21202	8.99563e-11	hypothetical protein	N/A	protein coding gene
CNAG_06473	1.21121	8.6434e-07	hypothetical protein	N/A	protein coding gene
CNAG_01478	1.21118	0.000189199	monooxygenase	N/A	protein coding gene
CNAG_01584	1.20937	0.0259914	hydrolase	N/A	protein coding gene
CNAG_01369	1.20883	1.05794e-05	hypothetical protein	N/A	protein coding gene
CNAG_03995	1.20873	8.74283e-06	hypothetical protein	N/A	protein coding gene
CNAG_06498	1.20796	0.00219389	hypothetical protein	N/A	protein coding gene
CNAG_03935	1.20725	5.04816e-05	endothelin-converting enzyme	NEP1	protein coding gene
CNAG_03162	1.2064	0.000100204	vacuolar protein	N/A	protein coding gene
CNAG_00769	1.20629	1.78119e-05	STE/STE7 protein kinase	PBS2	protein coding gene
CNAG_06399	1.20553	0.00366057	SH3 domain-containing protein	N/A	protein coding gene
CNAG_02013	1.20538	0.00514718	hypothetical protein	N/A	protein coding gene
CNAG_05135	1.2049	2.05786e-07	Ca2 -transporting ATPase	PMR1	protein coding gene
CNAG_01758	1.20347	0.00399125	Polygalacturonase	PGU1	protein coding gene
CNAG_03328	1.20334	3.6069e-09	hypothetical protein	N/A	protein coding gene
CNAG_05407	1.20235	0.000131459	hypothetical protein	N/A	protein coding gene
CNAG_04066	1.20162	2.28518e-14	endoribonuclease L-PSP	N/A	protein coding gene
CNAG_05784	1.20058	2.04599e-05	hypothetical protein	N/A	protein coding gene
CNAG_06923	1.19937	0.00153587	xylulose 5-phosphate/fructose 6-phosphate phosphoketolase	XFP2	protein coding gene
CNAG_03333	1.19917	9.3069e-06	cytoplasmic protein	N/A	protein coding gene
CNAG_07751	1.19907	1.67722e-07	siderophore iron transporter mirB	N/A	protein coding gene
CNAG_00322	1.19742	1.40684e-09	hypothetical protein	N/A	protein coding gene
CNAG_02008	1.19517	9.9365e-21	nuclear protein	OVA1	protein coding gene
CNAG_00805	1.19502	2.58096e-08	hypothetical protein	N/A	protein coding gene
CNAG_07887	1.19421	4.62003e-09	hypothetical protein	N/A	protein coding gene
CNAG_04934	1.19291	1.1243e-05	hypothetical protein	N/A	protein coding gene
CNAG_03806	1.19222	1.12118e-06	acyltransferase	N/A	protein coding gene
CNAG_00167	1.19148	4.85513e-11	hypothetical protein	N/A	protein coding gene
CNAG_01277	1.19035	2.08777e-06	hypothetical protein	N/A	protein coding gene
CNAG_06440	1.18958	1.41457e-08	DNA dependent ATPase	N/A	protein coding gene
CNAG_01691	1.18907	0.000156524	hypothetical protein	N/A	protein coding gene
CNAG_01816	1.1888	1.27044e-06	hypothetical protein	N/A	protein coding gene
CNAG_01382	1.18856	2.03412e-11	aspartyl-tRNA(Asn)/glutamyl-tRNA (Gln) amidotransferase subunit A	N/A	protein coding gene
CNAG_01993	1.18835	9.84351e-05	hypothetical protein	N/A	protein coding gene
CNAG_13102	1.18504	0.0116275	unspecified product	N/A	ncRNA gene
CNAG_02793	1.18421	3.24527e-08	kynurenine 3-monooxygenase	N/A	protein coding gene
CNAG_04008	1.18408	0.000113076	hypothetical protein	N/A	protein coding gene
CNAG_02539	1.184	3.92374e-12	AAT family amino acid transporter	N/A	protein coding gene
CNAG_00150	1.18181	5.19507e-08	peptidase	PQP1	protein coding gene
CNAG_07647	1.18083	0.000191723	voltage-gated chloride channel protein	N/A	protein coding gene
CNAG_02568	1.17989	0.00024531	UBA/TS-N domain-containing protein	N/A	protein coding gene
CNAG_04314	1.17973	0.0119052	NAD kinase	YEF1	protein coding gene
CNAG_00519	1.17916	5.18732e-09	lathosterol oxidase	ERG3	protein coding gene
CNAG_02815	1.17887	0.00666968	glycerol-3-phosphate dehydrogenase	N/A	protein coding gene
CNAG_05446	1.177	5.55217e-19	kexin	N/A	protein coding gene
CNAG_06724	1.17691	2.15073e-10	DNA repair and recombination protein RAD52	N/A	protein coding gene
CNAG_05738	1.1759	0.00142773	hypothetical protein	N/A	protein coding gene
CNAG_03166	1.17367	1.36086e-07	hypothetical protein	N/A	protein coding gene
CNAG_03445	1.17201	4.52311e-05	hypothetical protein	N/A	protein coding gene
CNAG_12285	1.17163	0.0175348	unspecified product	N/A	ncRNA gene
CNAG_06215	1.17117	2.47809e-06	hypothetical protein	N/A	protein coding gene
CNAG_06600	1.17093	8.44878e-05	vesicle-fusing ATPase	N/A	protein coding gene
CNAG_02351	1.16852	2.32404e-08	endochitinase	CHI4	protein coding gene
CNAG_00798	1.16849	0.00701771	hypothetical protein	N/A	protein coding gene
CNAG_03618	1.16793	4.00579e-07	NADPH2:quinone reductase	N/A	protein coding gene
CNAG_02298	1.167	0.000573089	niemann-Pick C1 protein	N/A	protein coding gene
CNAG_03161	1.16667	3.67558e-05	hypothetical protein	N/A	protein coding gene
CNAG_00426	1.16661	9.82242e-07	UBA/TS-N domain-containing protein	N/A	protein coding gene
CNAG_01947	1.16469	6.01457e-06	2,4-dienoyl-CoA reductase	N/A	protein coding gene
CNAG_00592	1.15818	1.24e-10	dolichol-phosphate mannosyltransferase	N/A	protein coding gene
CNAG_02771	1.15799	5.61203e-08	DNA repair and recombination protein RAD54B	N/A	protein coding gene
CNAG_02996	1.15775	0.00366653	flavoprotein oxygenase	N/A	protein coding gene
CNAG_07773	1.15738	0.000135034	hypothetical protein	N/A	protein coding gene
CNAG_02509	1.1573	0.0394093	hypothetical protein	N/A	protein coding gene
CNAG_03060	1.15683	0.00025307	multiple drug resistance protein	N/A	protein coding gene
CNAG_02984	1.15608	1.13239e-05	sarcosine oxidase	N/A	protein coding gene
CNAG_03937	1.15563	0.00109582	hypothetical protein	N/A	protein coding gene
CNAG_01892	1.1554	7.05093e-05	hypothetical protein	N/A	protein coding gene
CNAG_05665	1.15485	0.0133612	hypothetical protein	N/A	protein coding gene
CNAG_03385	1.15232	1.49446e-06	g1/s-specific cyclin pcl1	PCL103	protein coding gene
CNAG_00131	1.15025	0.000197068	Alcohol dehydrogenase	N/A	protein coding gene
CNAG_02318	1.15003	5.84597e-06	hypothetical protein, variant	N/A	protein coding gene
CNAG_03607	1.14956	5.11252e-07	hypothetical protein	N/A	protein coding gene
CNAG_12767	1.14945	0.0118915	unspecified product	N/A	ncRNA gene
CNAG_01963	1.146	0.000835812	CMP/dCMP deaminase zinc-binding protein	N/A	protein coding gene
CNAG_04043	1.14545	0.0047947	hypothetical protein	N/A	protein coding gene
CNAG_05296	1.14445	0.000264359	metallochaperone	N/A	protein coding gene
CNAG_03024	1.14436	4.6743e-05	AGC protein kinase	RIM15	protein coding gene
CNAG_00663	1.14425	8.9091e-05	hypothetical protein	N/A	protein coding gene
CNAG_02591	1.14227	0.0379725	hypothetical protein	N/A	protein coding gene
CNAG_06583	1.14178	8.87603e-06	hypothetical protein	N/A	protein coding gene
CNAG_01137	1.14097	0.0121341	aconitate hydratase, mitochondrial	N/A	protein coding gene
CNAG_06712	1.13936	0.00121036	hypothetical protein	N/A	protein coding gene
CNAG_05398	1.13928	1.06869e-06	Phosphoserine transaminase	N/A	protein coding gene
CNAG_06568	1.13877	2.12897e-08	RAN protein kinase	SKS1	protein coding gene
CNAG_03372	1.13867	5.15225e-05	vacuolar protein-sorting protein bro1	N/A	protein coding gene
CNAG_06584	1.13865	2.76073e-11	hypothetical protein	N/A	protein coding gene
CNAG_12967	1.13862	0.00973929	unspecified product	N/A	ncRNA gene
CNAG_05038	1.13799	7.50703e-09	hypothetical protein	N/A	protein coding gene
CNAG_06121	1.13738	0.010909	hypothetical protein	N/A	protein coding gene
CNAG_03843	1.13677	2.04446e-06	NAK protein kinase	ARK1	protein coding gene
CNAG_02940	1.13645	5.60429e-05	calcium/proton exchanger	N/A	protein coding gene
CNAG_00674	1.13495	5.03383e-09	hypothetical protein	N/A	protein coding gene
CNAG_06733	1.13446	0.000475158	19S proteasome regulatory particle base assembly chaperone, putative	RPN14	protein coding gene
CNAG_04886	1.13422	0.00550634	hypothetical protein	N/A	protein coding gene
CNAG_02602	1.13396	0.00478423	flavonol synthase	N/A	protein coding gene
CNAG_03345	1.13381	0.00189487	putative translational repressor	SSD1	protein coding gene
CNAG_05720	1.13287	1.53242e-07	GTPase inhibitor	N/A	protein coding gene
CNAG_02056	1.13278	1.85578e-05	hypothetical protein	N/A	protein coding gene
CNAG_05807	1.131	0.000640047	hypothetical protein	N/A	protein coding gene
CNAG_07972	1.1294	0.000613807	hypothetical protein	N/A	protein coding gene
CNAG_05914	1.12897	0.005917	MFS transporter, SP family, general alpha glucoside:H symporter	N/A	protein coding gene
CNAG_00929	1.12857	2.02736e-06	hypothetical protein	N/A	protein coding gene
CNAG_03012	1.12755	1.37388e-05	quorum sensing-like molecule	CQS1	protein coding gene
CNAG_03612	1.12735	4.73697e-11	Threonine synthase	N/A	protein coding gene
CNAG_06193	1.12622	1.67722e-07	CMGC/RCK protein kinase	CRK1	protein coding gene
CNAG_02047	1.12591	0.000304104	hypothetical protein	N/A	protein coding gene
CNAG_03794	1.12501	0.0112638	endoplasmic reticulum protein	N/A	protein coding gene
CNAG_05623	1.12433	2.69162e-06	chorismate synthase	N/A	protein coding gene
CNAG_05802	1.1242	8.42798e-05	D-aspartate oxidase	N/A	protein coding gene
CNAG_03998	1.12419	6.49689e-05	MADS-box transcription factor	RLM1	protein coding gene
CNAG_02576	1.12327	3.90236e-06	hypothetical protein	N/A	protein coding gene
CNAG_05824	1.12298	2.44482e-06	WD-repeat protein 68	N/A	protein coding gene
CNAG_05503	1.12296	3.1966e-08	LIM domain-containing protein	N/A	protein coding gene
CNAG_07359	1.12194	3.67558e-05	Atypical/ABC1/ABC1-C protein kinase	IRK1	protein coding gene
CNAG_03046	1.12006	7.86074e-08	hypothetical protein	N/A	protein coding gene
CNAG_04197	1.11978	0.000664564	CMGC/DYRK/YAK protein kinase	YAK1	protein coding gene
CNAG_08016	1.1195	4.05461e-09	hypothetical protein	N/A	protein coding gene
CNAG_04789	1.11923	0.00477612	hypothetical protein	N/A	protein coding gene
CNAG_03857	1.11747	6.31223e-17	hypothetical protein	N/A	protein coding gene
CNAG_00171	1.11427	1.46321e-11	peroxin-2	N/A	protein coding gene
CNAG_06174	1.11377	1.17866e-08	PEK/GCN2 protein kinase	N/A	protein coding gene
CNAG_04090	1.11371	0.0120801	activating transcription factor	ATF1	protein coding gene
CNAG_05707	1.11368	0.00142572	cytoplasmic protein	N/A	protein coding gene
CNAG_02716	1.11247	3.34624e-05	hypothetical protein	N/A	protein coding gene
CNAG_13156	1.1106	0.0261889	unspecified product	N/A	ncRNA gene
CNAG_01237	1.1095	4.35166e-07	hypothetical protein	N/A	protein coding gene
CNAG_06000	1.10836	8.59975e-05	glycoprotein	N/A	protein coding gene
CNAG_02028	1.10821	8.70807e-07	CMGC/SRPK protein kinase	N/A	protein coding gene
CNAG_03245	1.10753	1.09417e-06	glucose-6-phosphate dehydrogenase	ZWF1	protein coding gene
CNAG_03543	1.10705	0.000133466	hypothetical protein	N/A	protein coding gene
CNAG_07687	1.10656	0.0214094	hypothetical protein	N/A	protein coding gene
CNAG_06300	1.1047	5.06105e-14	glutamate-cysteine ligase catalytic subunit	N/A	protein coding gene
CNAG_04392	1.10417	0.000140251	sterol-binding protein	MFE2	protein coding gene
CNAG_07478	1.10376	2.48404e-11	hypothetical protein	N/A	protein coding gene
CNAG_03376	1.10311	7.13268e-07	cytoplasmic protein	N/A	protein coding gene
CNAG_00933	1.10282	0.00196309	hypothetical protein	N/A	protein coding gene
CNAG_04800	1.1025	6.61731e-12	phenylalanine-tRNA ligase, alpha subunit	N/A	protein coding gene
CNAG_02825	1.09988	2.01952e-07	Argininosuccinate lyase	N/A	protein coding gene
CNAG_08004	1.09984	0.0055202	hypothetical protein	N/A	protein coding gene
CNAG_02082	1.09887	6.57462e-05	DASH complex subunit DAD1	N/A	protein coding gene
CNAG_07903	1.0985	0.000234232	Predicted Rho guanine nucleotide exchange factor (Rho GEF)	ROM20	protein coding gene
CNAG_01670	1.09739	1.23104e-07	hypothetical protein	N/A	protein coding gene
CNAG_01558	1.09512	0.0127093	chlorophyll synthesis pathway protein BchC	N/A	protein coding gene
CNAG_06751	1.09501	5.49356e-07	hypothetical protein	HLH3	protein coding gene
CNAG_01545	1.09474	8.00883e-09	hypothetical protein	N/A	protein coding gene
CNAG_03173	1.09438	0.0001499	DNA damage-binding protein 1	N/A	protein coding gene
CNAG_07481	1.0917	0.000674965	hypothetical protein	N/A	protein coding gene
CNAG_00840	1.09163	0.016362	hypothetical protein	N/A	protein coding gene
CNAG_07429	1.09153	1.38173e-10	asparagine-tRNA ligase	N/A	protein coding gene
CNAG_04462	1.09105	0.00471449	F-box protein 9	N/A	protein coding gene
CNAG_06260	1.09049	2.71084e-06	Alpha-glucosidase	N/A	protein coding gene
CNAG_07601	1.08783	9.97132e-12	hypothetical protein	N/A	protein coding gene
CNAG_07682	1.08742	4.60042e-06	hypothetical protein, variant	N/A	protein coding gene
CNAG_06085	1.08664	2.62068e-06	phospholipase B	PLB1	protein coding gene
CNAG_02528	1.08519	2.34813e-08	hypothetical protein	N/A	protein coding gene
CNAG_00638	1.08444	0.0234731	GTPase	N/A	protein coding gene
CNAG_02295	1.07978	3.65194e-05	phosphotransferase enzyme family protein	N/A	protein coding gene
CNAG_03957	1.07897	5.27544e-11	4-nitrophenyl phosphatase	N/A	protein coding gene
CNAG_04746	1.07856	0.0132257	hypothetical protein	N/A	protein coding gene
CNAG_03449	1.07835	5.47392e-05	DNA repair protein	N/A	protein coding gene
CNAG_01238	1.07625	1.49446e-06	arginine biosynthesis ArgJ, mitochondrial	N/A	protein coding gene
CNAG_02027	1.07613	2.71771e-06	hypothetical protein	N/A	protein coding gene
CNAG_03978	1.0755	0.000134804	hypothetical protein	N/A	protein coding gene
CNAG_06616	1.07452	0.0140943	hypothetical protein	N/A	protein coding gene
CNAG_02989	1.07433	0.00114367	PX domain-containing protein	N/A	protein coding gene
CNAG_00778	1.07357	1.98205e-05	hypothetical protein	N/A	protein coding gene
CNAG_07360	1.07304	0.000940983	hypothetical protein	N/A	protein coding gene
CNAG_12217	1.07275	0.00148293	unspecified product	N/A	ncRNA gene
CNAG_05862	1.072	0.000349336	DNA excision repair protein ERCC-1	N/A	protein coding gene
CNAG_02114	1.07004	5.00589e-06	hypothetical protein	N/A	protein coding gene
CNAG_05457	1.06996	6.58306e-06	Pentatricopeptide repeat protein	N/A	protein coding gene
CNAG_04946	1.0686	0.000345744	hypothetical protein	N/A	protein coding gene
CNAG_01915	1.06747	5.51351e-07	ribonucleoside-diphosphate reductase subunit M2	N/A	protein coding gene
CNAG_00337	1.06626	0.000259564	hypothetical protein	N/A	protein coding gene
CNAG_02655	1.06503	0.00501279	hypothetical protein	N/A	protein coding gene
CNAG_03654	1.06484	7.7563e-11	ATP-dependent DNA helicase	N/A	protein coding gene
CNAG_06866	1.06463	0.000109207	hypothetical protein	N/A	protein coding gene
CNAG_04265	1.06202	0.00892934	hypothetical protein	N/A	protein coding gene
CNAG_04371	1.06161	0.000146576	WD40 domain-containing protein	HSV2	protein coding gene
CNAG_02476	1.06108	3.70726e-05	putative transcription factor	YRM101	protein coding gene
CNAG_00851	1.05888	0.0183387	hypothetical protein	N/A	protein coding gene
CNAG_01986	1.05877	0.00146754	hypothetical protein	N/A	protein coding gene
CNAG_07830	1.05735	1.49624e-05	hypothetical protein, variant	N/A	protein coding gene
CNAG_04860	1.05714	3.54774e-08	xylosylphosphotransferase	XPT1	protein coding gene
CNAG_06298	1.05551	0.0101325	hypothetical protein	N/A	protein coding gene
CNAG_07351	1.05185	0.000440047	hypothetical protein	LPI2	protein coding gene
CNAG_06294	1.05098	0.00154632	hypothetical protein	N/A	protein coding gene
CNAG_02465	1.05002	5.57483e-05	allantoate permease	N/A	protein coding gene
CNAG_00508	1.04991	9.23692e-05	vacuolar protein sorting-associated protein vps17	VPS17	protein coding gene
CNAG_02733	1.04962	0.00966723	Monosaccharide transporter	N/A	protein coding gene
CNAG_12632	1.04946	0.0204983	unspecified product	N/A	ncRNA gene
CNAG_00038	1.04843	3.36602e-05	Alcohol dehydrogenase	N/A	protein coding gene
CNAG_00143	1.04804	7.40547e-06	phosphoribosylaminoimidazolesuccinocarboxamide synthase	N/A	protein coding gene
CNAG_01337	1.04694	5.9221e-07	wd-repeat protein	N/A	protein coding gene
CNAG_02589	1.04551	5.77369e-07	hypothetical protein	N/A	protein coding gene
CNAG_04233	1.04523	3.04496e-06	hypothetical protein	N/A	protein coding gene
CNAG_06190	1.0452	0.00122735	N-acetylglucosamine-6-phosphate deacetylase	N/A	protein coding gene
CNAG_04156	1.04375	1.59329e-09	Homoserine kinase	N/A	protein coding gene
CNAG_04122	1.04365	3.78773e-06	galactose dehydrogenase	N/A	protein coding gene
CNAG_02283	1.04302	0.00142572	Glucoamylase	N/A	protein coding gene
CNAG_02357	1.04255	0.000359214	STE/STE7/MKK protein kinase	MKK2	protein coding gene
CNAG_03504	1.04168	0.000524071	hypothetical protein	N/A	protein coding gene
CNAG_00276	1.0398	5.42024e-05	hypothetical protein	N/A	protein coding gene
CNAG_01251	1.03896	9.04486e-05	E3 ubiquitin-protein ligase TRIP12	UFD4	protein coding gene
CNAG_02458	1.03614	9.84351e-05	GTPase activating protein	N/A	protein coding gene
CNAG_00855	1.03608	4.52888e-08	ligase	N/A	protein coding gene
CNAG_06291	1.03559	0.0068014	polysaccharide deacetylase	FPD1	protein coding gene
CNAG_00969	1.03555	2.96827e-05	hypothetical protein	N/A	protein coding gene
CNAG_03701	1.0346	6.99109e-06	3-phosphoshikimate 1-carboxyvinyltransferase	N/A	protein coding gene
CNAG_05982	1.03421	0.0117498	MFS transporter, SP family, general alpha glucoside:H symporter	N/A	protein coding gene
CNAG_04017	1.03345	0.00200158	methionine-R-sulfoxide reductase	N/A	protein coding gene
CNAG_00173	1.03321	9.86227e-08	hypothetical protein	N/A	protein coding gene
CNAG_07612	1.03274	9.40422e-05	hypothetical protein	N/A	protein coding gene
CNAG_01440	1.03253	7.34389e-06	hypothetical protein	N/A	protein coding gene
CNAG_01266	1.03135	3.43246e-05	ATP-dependent protease La	N/A	protein coding gene
CNAG_00711	1.03101	2.4797e-07	hypothetical protein	N/A	protein coding gene
CNAG_00931	1.03041	5.39336e-07	protein transporter	N/A	protein coding gene
CNAG_06201	1.0289	0.0188088	hypothetical protein	N/A	protein coding gene
CNAG_03420	1.02873	2.67895e-05	Gly-Xaa carboxypeptidase	N/A	protein coding gene
CNAG_01525	1.02816	0.00523574	hypothetical protein	N/A	protein coding gene
CNAG_00743	1.02795	1.78406e-06	imidazoleglycerol phosphate synthase, cyclase subunit	N/A	protein coding gene
CNAG_01214	1.02706	0.00826582	alpha-1,6-mannosyltransferase	HOC2	protein coding gene
CNAG_00396	1.02704	1.03674e-08	AGC/PKA protein kinase	PKA1	protein coding gene
CNAG_00264	1.02701	0.0012517	nuclease I	N/A	protein coding gene
CNAG_13101	1.0265	0.0376669	unspecified product	N/A	ncRNA gene
CNAG_06374	1.02624	3.60559e-05	malate dehydrogenase (oxaloacetate- decarboxylating)(NADP)	N/A	protein coding gene
CNAG_05518	1.02563	1.00935e-05	exocyst complex component 4	N/A	protein coding gene
CNAG_06532	1.02461	9.8775e-07	hypothetical protein	N/A	protein coding gene
CNAG_00175	1.02362	0.000169925	hypothetical protein	N/A	protein coding gene
CNAG_00107	1.02316	0.039313	hypothetical protein	N/A	protein coding gene
CNAG_01668	1.02257	0.0139666	hypothetical protein	N/A	protein coding gene
CNAG_00905	1.02142	0.0234803	MFS transporter	N/A	protein coding gene
CNAG_02556	1.02121	0.0155037	phytanoyl-CoA dioxygenase	N/A	protein coding gene
CNAG_06693	1.02066	0.00323465	hypothetical protein	N/A	protein coding gene
CNAG_00818	1.02054	2.63057e-08	hypothetical protein	N/A	protein coding gene
CNAG_02205	1.01926	0.000717579	pH-response regulator protein palC	N/A	protein coding gene
CNAG_05315	1.01874	0.000385659	taurine catabolism dioxygenase TauD	N/A	protein coding gene
CNAG_07861	1.01803	0.00175268	hypothetical protein	N/A	protein coding gene
CNAG_06727	1.01685	0.000393519	hypothetical protein	N/A	protein coding gene
CNAG_04022	1.01336	1.19654e-08	translation initiation factor	N/A	protein coding gene
CNAG_05200	1.01147	4.30177e-07	pyridoxal kinase	BUD16	protein coding gene
CNAG_00239	1.01144	7.06439e-05	hypothetical protein	YAP1	protein coding gene
CNAG_04208	1.01113	0.00563464	ataxin-3	N/A	protein coding gene
CNAG_07938	1.00997	3.34233e-05	hypothetical protein	N/A	protein coding gene
CNAG_02674	1.00972	0.0024367	hypothetical protein	N/A	protein coding gene
CNAG_04833	1.00729	0.0175348	hypothetical protein	TEP1	protein coding gene
CNAG_07541	1.00264	0.000385659	proteasome assembly chaperone 2	N/A	protein coding gene
CNAG_04631	1.00195	0.000983656	ribitol kinase	RIK1	protein coding gene
CNAG_02398	1.00186	0.0146975	hypothetical protein	N/A	protein coding gene
CNAG_05173	1.00167	0.000556141	DNA-3-methyladenine glycosylase II	N/A	protein coding gene
CNAG_00768	0.999702	1.40626e-06	hypothetical protein	N/A	protein coding gene
CNAG_03464	0.999224	0.00759435	Laccase 2	LAC2	protein coding gene
CNAG_07808	0.998755	1.49274e-05	alanine-glyoxylate transaminase/serine- glyoxylate transaminase/serine-pyruvate transaminase	N/A	protein coding gene
CNAG_03193	0.998129	0.0165818	hypothetical protein	N/A	protein coding gene
CNAG_01896	0.99775	0.000329639	alcohol dehydrogenase (NADP)	N/A	protein coding gene
CNAG_05521	0.997294	0.00354548	aldose reductase	N/A	protein coding gene
CNAG_07638	0.996246	3.29155e-08	hypothetical protein	N/A	protein coding gene
CNAG_04538	0.995998	7.6982e-07	ubiquitin-like modifier-activating enzyme ATG7	N/A	protein coding gene
CNAG_05258	0.994818	0.0102972	glucose-methanol-choline oxidoreductase	SMG1	protein coding gene
CNAG_00717	0.994308	0.000283931	hypothetical protein	N/A	protein coding gene
CNAG_01728	0.993261	0.000717569	hypothetical protein	N/A	protein coding gene
CNAG_01108	0.991259	3.07398e-06	Allantoicase	DAL2	protein coding gene
CNAG_07626	0.991229	8.12977e-07	NAD-binding Rossmann fold oxidoreductase	N/A	protein coding gene
CNAG_04343	0.990117	0.00134072	nicotinamide mononucleotide permease	N/A	protein coding gene
CNAG_02851	0.990051	4.3671e-07	Threonine aldolase	N/A	protein coding gene
CNAG_04133	0.989607	0.000145089	hypothetical protein	N/A	protein coding gene
CNAG_02055	0.989554	0.000170624	hypothetical protein	N/A	protein coding gene
CNAG_01651	0.989551	0.00470315	glicosidase	N/A	protein coding gene
CNAG_07470	0.988711	8.61133e-09	high-affinity phosphodiesterase	PDE2	protein coding gene
CNAG_03160	0.988224	9.91161e-06	DNA cross-link repair 1A protein	N/A	protein coding gene
CNAG_01776	0.986305	0.0305769	2,4-dihydroxyhept-2-ene-1,7-dioic acid aldolase	N/A	protein coding gene
CNAG_04238	0.985884	2.91471e-05	peroxisomal 2,4-dienoyl-CoA reductase	N/A	protein coding gene
CNAG_02131	0.984273	0.0102017	iron-sulfur cluster assembly protein	ISA1	protein coding gene
CNAG_00408	0.982748	0.00689651	serine/threonine-protein phosphatase PP-X isozyme 1	PPH3	protein coding gene
CNAG_03232	0.982277	0.0111945	lactamase	N/A	protein coding gene
CNAG_01043	0.981338	0.00422706	hypothetical protein	N/A	protein coding gene
CNAG_07402	0.980552	0.0090662	pantothenate transporter	N/A	protein coding gene
CNAG_12798	0.980517	0.023686	unspecified product	N/A	ncRNA gene
CNAG_07486	0.980411	0.000442121	hypothetical protein	N/A	protein coding gene
CNAG_02405	0.980052	0.00132876	hypothetical protein	N/A	protein coding gene
CNAG_06765	0.977974	2.74166e-08	Low mating performance protein	LMP1	protein coding gene
CNAG_00136	0.977565	0.000653979	ubiquitin-activating enzyme E1	N/A	protein coding gene
CNAG_05236	0.976289	7.59357e-05	hypothetical protein	N/A	protein coding gene
CNAG_02527	0.976133	0.00304446	multidrug transporter	N/A	protein coding gene
CNAG_04041	0.975616	1.08903e-05	hypothetical protein	N/A	protein coding gene
CNAG_06188	0.975357	2.99127e-05	hypothetical protein	FZC15	protein coding gene
CNAG_05734	0.974982	6.01719e-05	cell wall organization and biogenesis-related protein, putative	SLA2	protein coding gene
CNAG_02562	0.973313	1.23532e-06	acyl-CoA dehydrogenase	N/A	protein coding gene
CNAG_02763	0.972671	3.45304e-07	phenylalanine-tRNA ligase, beta subunit	N/A	protein coding gene
CNAG_12794	0.972629	0.0281014	unspecified product	N/A	ncRNA gene
CNAG_02812	0.972614	1.26955e-11	Ornithine carbamoyltransferase	ARG3	protein coding gene
CNAG_02780	0.972379	7.31556e-09	Kynureninase	BNA5	protein coding gene
CNAG_04945	0.971907	0.00624127	hypothetical protein	N/A	protein coding gene
CNAG_05714	0.971063	1.33593e-05	hypothetical protein	N/A	protein coding gene
CNAG_04293	0.970937	0.00237786	vacuolar protein sorting 41	VPS41	protein coding gene
CNAG_12117	0.969932	0.0220319	unspecified product	N/A	ncRNA gene
CNAG_05855	0.969891	4.27926e-05	hypothetical protein	N/A	protein coding gene
CNAG_01016	0.968005	4.01894e-06	vacuolar membrane protein	N/A	protein coding gene
CNAG_01739	0.967668	4.67832e-06	hypothetical protein	N/A	protein coding gene
CNAG_05613	0.96762	5.62415e-05	hypothetical protein	N/A	protein coding gene
CNAG_07965	0.967616	2.01044e-10	hypothetical protein	N/A	protein coding gene
CNAG_03919	0.967461	0.000316298	acetate non-utilizing protein 9, mitochondrial	N/A	protein coding gene
CNAG_03185	0.967206	5.5338e-09	low temperature-responsive protein	N/A	protein coding gene
CNAG_06428	0.967032	9.07258e-08	ubiquitin thioesterase OTU1	OTU1	protein coding gene
CNAG_05355	0.965427	0.00188893	E3 ubiquitin-protein ligase NEDD4	RSP5	protein coding gene
CNAG_03752	0.96528	0.000176025	hypothetical protein	N/A	protein coding gene
CNAG_02752	0.964843	4.10279e-06	Short-chain dehydrogenase	N/A	protein coding gene
CNAG_04396	0.962293	0.00304282	hypothetical protein	N/A	protein coding gene
CNAG_12197	0.962127	4.51587e-05	unspecified product	N/A	ncRNA gene
CNAG_07595	0.959543	2.49919e-06	hypothetical protein	N/A	protein coding gene
CNAG_02222	0.958601	1.63864e-08	phosphopantothenate-cysteine ligase	N/A	protein coding gene
CNAG_00079	0.958305	0.00806011	hypothetical protein	N/A	protein coding gene
CNAG_02176	0.957924	0.000323292	hypothetical protein	N/A	protein coding gene
CNAG_04107	0.957768	0.0388361	hypothetical protein	N/A	protein coding gene
CNAG_00828	0.957076	0.000946412	pathway-specific nitrogen regulator	SIP401	protein coding gene
CNAG_00625	0.95652	9.58792e-06	ARF guanyl-nucleotide exchange factor	N/A	protein coding gene
CNAG_04757	0.955539	0.00054374	mitochondrial protein	N/A	protein coding gene
CNAG_00815	0.955318	1.52229e-08	MFS transporter, SIT family, siderophore-iron:H symporter	SIT1	protein coding gene
CNAG_03480	0.955053	0.000270451	NAD epimerase domain-containing protein	N/A	protein coding gene
CNAG_00692	0.954996	4.80535e-05	FAD dependent oxidoreductase	N/A	protein coding gene
CNAG_03791	0.95452	0.00208454	CAMKK/ELM protein kinase	N/A	protein coding gene
CNAG_02180	0.953646	0.000412051	phosphate transporter	N/A	protein coding gene
CNAG_04456	0.952799	1.05126e-05	hypothetical protein	N/A	protein coding gene
CNAG_00456	0.952071	0.000744751	Identified spore protein 6	ISP6	protein coding gene
CNAG_01174	0.951273	1.02394e-05	hypothetical protein	N/A	protein coding gene
CNAG_00121	0.949859	0.000446588	glycerol-3-phosphate dehydrogenase (NAD())	N/A	protein coding gene
CNAG_01445	0.948957	2.55339e-05	autophagy-like protein 9	APG9	protein coding gene
CNAG_05191	0.94868	6.27492e-05	hypothetical protein	N/A	protein coding gene
CNAG_12909	0.948666	0.00163871	unspecified product	N/A	ncRNA gene
CNAG_05019	0.948626	0.000481406	hypothetical protein	FZC21	protein coding gene
CNAG_07513	0.946688	4.74472e-05	hypothetical protein	N/A	protein coding gene
CNAG_05419	0.94556	0.000104069	hypothetical protein	N/A	protein coding gene
CNAG_03922	0.945495	0.0397642	hypothetical protein	N/A	protein coding gene
CNAG_07338	0.944565	0.0264923	N-acyl-phosphatidylethanolamine-hydrolyzing phospholipase D	N/A	protein coding gene
CNAG_03154	0.94439	0.00456418	hypothetical protein	N/A	protein coding gene
CNAG_07794	0.944362	0.000385862	hypothetical protein	N/A	protein coding gene
CNAG_07485	0.942814	6.88111e-09	membrane protein	N/A	protein coding gene
CNAG_05636	0.94204	4.48902e-05	hypothetical protein	N/A	protein coding gene
CNAG_05519	0.941981	2.64449e-05	hypothetical protein	N/A	protein coding gene
CNAG_06173	0.941879	0.000179725	hypothetical protein	N/A	protein coding gene
CNAG_03565	0.940912	0.0129346	plasma-membrane proton-efflux P-type ATPase	N/A	protein coding gene
CNAG_00532	0.939758	5.28831e-07	hypothetical protein	N/A	protein coding gene
CNAG_05316	0.939525	5.63275e-08	inositol oxygenase	N/A	protein coding gene
CNAG_02595	0.938508	3.46114e-07	hypothetical protein	N/A	protein coding gene
CNAG_01442	0.938004	1.68123e-09	cysteine desulfurase IscS	N/A	protein coding gene
CNAG_06431	0.937918	6.39844e-06	acyl-CoA oxidase	N/A	protein coding gene
CNAG_04466	0.936495	1.08514e-05	hypothetical protein	N/A	protein coding gene
CNAG_01011	0.936476	4.0519e-05	hypothetical protein	N/A	protein coding gene
CNAG_02072	0.93631	0.00445034	hypothetical protein	N/A	protein coding gene
CNAG_02979	0.935953	0.000397884	hypothetical protein	N/A	protein coding gene
CNAG_02967	0.935319	0.036506	hypothetical protein	N/A	protein coding gene
CNAG_04637	0.934175	0.000135034	multiprotein-bridging factor 1	MBF1	protein coding gene
CNAG_06244	0.933951	0.000419301	hypothetical protein	N/A	protein coding gene
CNAG_06112	0.933902	0.00683702	carbamoyl-phosphate synthase arginine-specific large chain	N/A	protein coding gene
CNAG_06771	0.932759	0.0451106	hypothetical protein	N/A	protein coding gene
CNAG_03347	0.932238	0.00031452	ATP-dependent Clp protease ATP-binding subunit ClpB	N/A	protein coding gene
CNAG_03295	0.93081	0.000261776	hypothetical protein	N/A	protein coding gene
CNAG_05097	0.930536	0.0217861	YjeF family protein	CKY1	protein coding gene
CNAG_01996	0.930033	0.00115372	hypothetical protein	N/A	protein coding gene
CNAG_03446	0.929593	1.3097e-09	hypothetical protein	N/A	protein coding gene
CNAG_04798	0.929535	6.93791e-09	regulatory protein Cys-3	N/A	protein coding gene
CNAG_02515	0.928905	0.000996757	hypothetical protein	N/A	protein coding gene
CNAG_02366	0.926992	1.52482e-05	4-aminobutyrate aminotransferase	N/A	protein coding gene
CNAG_04305	0.926884	0.000881555	hypothetical protein	N/A	protein coding gene
CNAG_06347	0.924685	0.00371174	pr4/barwin domain protein	BLP2	protein coding gene
CNAG_03423	0.924316	1.30079e-05	transcriptional activator	N/A	protein coding gene
CNAG_05469	0.923087	3.2395e-06	E3 ubiquitin-protein ligase synoviolin	HRD1	protein coding gene
CNAG_07387	0.922727	0.00479121	siderophore-iron transporter Str3	N/A	protein coding gene
CNAG_05123	0.922543	2.54549e-07	hypothetical protein	N/A	protein coding gene
CNAG_06166	0.922035	6.38436e-06	ATP-dependent DNA helicase MPH1	N/A	protein coding gene
CNAG_04648	0.921829	1.00786e-05	sister chromatid cohesion protein pds5	N/A	protein coding gene
CNAG_01732	0.921738	0.000323292	nuclear protein localization protein 4	N/A	protein coding gene
CNAG_04069	0.921142	3.33834e-05	U4/U6 small nuclear ribonucleoprotein PRP31	PRP31	protein coding gene
CNAG_04724	0.920743	0.00174422	ubiquitin-protein ligase E3 C	N/A	protein coding gene
CNAG_05388	0.919881	0.023852	formamidopyrimidine-DNA glycosylase	N/A	protein coding gene
CNAG_06924	0.91931	0.00206702	beta-fructofuranosidase	N/A	protein coding gene
CNAG_02523	0.918043	0.000110195	hypothetical protein	N/A	protein coding gene
CNAG_02789	0.917694	5.18498e-05	nitrogen permease regulator 2	N/A	protein coding gene
CNAG_05321	0.917028	0.000266164	transposase subfamily	N/A	protein coding gene
CNAG_07936	0.914899	0.00148576	hypothetical protein	N/A	protein coding gene
CNAG_01521	0.914574	0.00316028	metallo-beta-lactamase	N/A	protein coding gene
CNAG_01897	0.91439	0.00219389	bromodomain-containing factor 1	BDF1	protein coding gene
CNAG_04199	0.913423	0.00117926	hypothetical protein	N/A	protein coding gene
CNAG_05772	0.913074	1.079e-07	hypothetical protein	N/A	protein coding gene
CNAG_03178	0.912816	0.0140105	hypothetical protein	N/A	protein coding gene
CNAG_06301	0.912628	0.00755657	AGC/AKT protein kinase	SCH9	protein coding gene
CNAG_00098	0.910472	0.00797245	palmitoyl-protein thioesterase	N/A	protein coding gene
CNAG_04520	0.910441	6.31456e-05	D-aminoacylase	N/A	protein coding gene
CNAG_02519	0.909714	0.00111024	mitochondria fission 1 protein	N/A	protein coding gene
CNAG_05195	0.909085	0.000565736	ubiquitin-conjugation factor E4 B	N/A	protein coding gene
CNAG_03241	0.907939	0.00030305	hypothetical protein	N/A	protein coding gene
CNAG_07559	0.907215	0.0120472	glucose-6-phosphate 1-epimerase	N/A	protein coding gene
CNAG_00181	0.906295	0.000378249	macrophage erythroblast attacher isoform 1	FYV10	protein coding gene
CNAG_04276	0.905615	6.48288e-09	cytosine-purine permease	FCY4	protein coding gene
CNAG_04038	0.905247	0.000115609	MFS quinate transporter QutD	N/A	protein coding gene
CNAG_03858	0.90319	0.000551408	hypothetical protein	N/A	protein coding gene
CNAG_06853	0.903118	0.0128434	hypothetical protein	N/A	protein coding gene
CNAG_07345	0.902689	0.000693911	hypothetical protein	N/A	protein coding gene
CNAG_04887	0.901317	0.00010208	hypothetical protein	N/A	protein coding gene
CNAG_07619	0.900311	0.0157767	ATP-binding cassette, subfamily G (WHITE), member 2, PDR	N/A	protein coding gene
CNAG_02510	0.900152	0.000505259	hypothetical protein	N/A	protein coding gene
CNAG_08013	0.897395	8.25623e-06	hypothetical protein	N/A	protein coding gene
CNAG_00421	0.896908	0.000220871	charged multivesicular body protein 3	N/A	protein coding gene
CNAG_03561	0.896837	1.74192e-06	hypothetical protein	FZC33	protein coding gene
CNAG_03210	0.896649	4.14527e-08	SAGA-associated factor 73	N/A	protein coding gene
CNAG_05649	0.895117	0.00169143	hypothetical protein	N/A	protein coding gene
CNAG_05319	0.893518	0.000174941	hypothetical protein	N/A	protein coding gene
CNAG_00977	0.892339	5.67198e-06	VHS domain-containing protein	N/A	protein coding gene
CNAG_03479	0.892169	3.60559e-05	hypothetical protein	N/A	protein coding gene
CNAG_04083	0.891173	0.00133101	dolichol kinase	N/A	protein coding gene
CNAG_01973	0.88941	0.000116274	C2H2 zinc finger protein Zas1A	ZFC2	protein coding gene
CNAG_05861	0.888773	0.00586943	Fork head protein homolog 1, putative	FKH101	protein coding gene
CNAG_07822	0.887882	0.00597793	FMN adenylyltransferase	N/A	protein coding gene
CNAG_00877	0.886605	1.88046e-09	Adenylate kinase	N/A	protein coding gene
CNAG_02708	0.885228	0.000175066	prenylcysteine oxidase/farnesylcysteine lyase	N/A	protein coding gene
CNAG_00174	0.885149	0.000717579	hypothetical protein	N/A	protein coding gene
CNAG_01626	0.885082	0.000411212	transcriptional adapter 2-alpha	ADA2	protein coding gene
CNAG_12748	0.88473	0.0163067	unspecified product	N/A	ncRNA gene
CNAG_04756	0.884639	0.00470315	hypothetical protein	N/A	protein coding gene
CNAG_04333	0.883752	0.0420362	hypothetical protein	N/A	protein coding gene
CNAG_00020	0.882756	4.38316e-08	hypothetical protein	N/A	protein coding gene
CNAG_03397	0.881637	6.37765e-05	hypothetical protein	N/A	protein coding gene
CNAG_02575	0.881079	0.000202841	Rab small monomeric GTPase	N/A	protein coding gene
CNAG_01082	0.881025	0.00150388	hypothetical protein	N/A	protein coding gene
CNAG_05725	0.880534	9.32428e-06	ketol-acid reductoisomerase, mitochondrial	N/A	protein coding gene
CNAG_06065	0.880409	0.00612755	inositol polyphosphate-5-phosphatase F	SAC101	protein coding gene
CNAG_04324	0.87866	2.24501e-06	hypothetical protein	N/A	protein coding gene
CNAG_06165	0.878598	7.87353e-06	sterility protein Ste20	N/A	protein coding gene
CNAG_02741	0.87846	1.10796e-06	mitochondrial intermediate peptidase 1	N/A	protein coding gene
CNAG_04872	0.878207	0.00132002	mitochondrial protein	N/A	protein coding gene
CNAG_06421	0.878032	0.000110899	acetolactate synthase, small subunit	N/A	protein coding gene
CNAG_06249	0.877116	0.00159089	taurine catabolism dioxygenase TauD	N/A	protein coding gene
CNAG_03493	0.876565	7.23005e-05	1-alkyl-2-acetylglycerophosphocholine esterase	N/A	protein coding gene
CNAG_06103	0.876278	2.5505e-07	RNA binding protein	N/A	protein coding gene
CNAG_06512	0.875852	0.000273475	pirin	N/A	protein coding gene
CNAG_04755	0.87573	0.00157611	STE/STE11/BCK1 protein kinase	BCK1	protein coding gene
CNAG_00460	0.874201	0.000151666	virulence related protein of unknown function	LIV1	protein coding gene
CNAG_01744	0.87354	7.91043e-05	phosphatase	HAD1	protein coding gene
CNAG_06497	0.87324	0.0192284	microsomal epoxide hydrolase	N/A	protein coding gene
CNAG_05339	0.87285	1.74445e-05	hypothetical protein	N/A	protein coding gene
CNAG_05882	0.871112	0.00429036	class E vacuolar protein-sorting machinery protein HSE1	HSE102	protein coding gene
CNAG_04060	0.869448	0.0315214	hypothetical protein	N/A	protein coding gene
CNAG_00787	0.8687	0.00155604	hypothetical protein	N/A	protein coding gene
CNAG_04467	0.867586	0.000520021	succinate-semialdehyde dehydrogenase (NADP)	N/A	protein coding gene
CNAG_06926	0.867018	8.88219e-06	hypothetical protein	N/A	protein coding gene
CNAG_05301	0.864761	1.4964e-06	Coronin-like protein CRN1, putative	CRN1	protein coding gene
CNAG_00342	0.864745	0.000167661	hypothetical protein	N/A	protein coding gene
CNAG_07960	0.862788	4.312e-05	hypothetical protein	N/A	protein coding gene
CNAG_02449	0.862668	6.41428e-05	long-chain fatty acid CoA ligase	N/A	protein coding gene
CNAG_02730	0.862302	0.000222445	sorting nexin-41	N/A	protein coding gene
CNAG_04344	0.861982	0.00227875	galactonate dehydratase	N/A	protein coding gene
CNAG_01835	0.861343	2.94224e-07	hypothetical protein	N/A	protein coding gene
CNAG_02579	0.86055	0.000106056	ARID-containing regulator of virulence traits and carbon assimilation	AVC1	protein coding gene
CNAG_04955	0.85973	8.10726e-05	oxidoreductase	N/A	protein coding gene
CNAG_00097	0.859704	0.000450917	myo-inositol transporter, putative	ITR1	protein coding gene
CNAG_00177	0.85955	0.0214235	hypothetical protein	N/A	protein coding gene
CNAG_00503	0.859428	0.00479065	hypothetical protein	N/A	protein coding gene
CNAG_02325	0.8584	0.00832116	mitochondrial protein	N/A	protein coding gene
CNAG_06373	0.858286	0.000677254	mitotic spindle assembly checkpoint protein MAD2B	N/A	protein coding gene
CNAG_07419	0.857388	1.03289e-05	hypothetical protein	N/A	protein coding gene
CNAG_03680	0.857034	3.71412e-05	Predicted Rho guanine nucleotide exchange factor (Rho GEF)	ROM21	protein coding gene
CNAG_03764	0.85677	0.0193789	Integral membrane protein	N/A	protein coding gene
CNAG_07570	0.855724	3.0085e-06	prenylated SNARE protein Ykt6p	N/A	protein coding gene
CNAG_06875	0.854064	0.000323845	allantoate permease	N/A	protein coding gene
CNAG_01859	0.85398	0.000248051	hypothetical protein	N/A	protein coding gene
CNAG_05967	0.853065	6.7512e-05	hypothetical protein	N/A	protein coding gene
CNAG_04380	0.851569	0.00767964	peptidase	N/A	protein coding gene
CNAG_05790	0.851302	6.72321e-06	OPT family small oligopeptide transporter	N/A	protein coding gene
CNAG_04815	0.850998	3.36602e-05	Formin BNI1	BNI1	protein coding gene
CNAG_00115	0.850308	0.00173783	chlorophyll synthesis pathway protein BchC	N/A	protein coding gene
CNAG_01142	0.849868	0.00783472	endoplasmic reticulum protein	N/A	protein coding gene
CNAG_05520	0.849123	0.000109739	hypothetical protein	N/A	protein coding gene
CNAG_02156	0.848495	0.00225248	hypothetical protein	N/A	protein coding gene
CNAG_03870	0.848236	5.643e-09	delta8-fatty-acid desaturase	N/A	protein coding gene
CNAG_01763	0.847782	4.48902e-05	cytoplasmic protein	N/A	protein coding gene
CNAG_08018	0.846623	3.60828e-05	hypothetical protein	N/A	protein coding gene
CNAG_06485	0.846071	0.000633222	hexose transporter protein	N/A	protein coding gene
CNAG_00405	0.845881	5.58722e-05	ste/ste20/ysk protein kinase	KIC1	protein coding gene
CNAG_01543	0.844689	0.00939407	AP-3 complex subunit beta	N/A	protein coding gene
CNAG_06293	0.844114	0.000166864	hypothetical protein	N/A	protein coding gene
CNAG_03011	0.843619	0.0164745	glycerate-and formate-dehydrogenase	N/A	protein coding gene
CNAG_02096	0.842454	0.0112356	peroxin-16	N/A	protein coding gene
CNAG_07029	0.842106	0.00342064	vesicle-associated membrane protein 7	N/A	protein coding gene
CNAG_06784	0.841421	0.00215399	hypothetical protein	N/A	protein coding gene
CNAG_00457	0.841357	2.46603e-09	Glutamine synthetase	GLN1	protein coding gene
CNAG_06482	0.841147	0.000154263	Amidase	N/A	protein coding gene
CNAG_06345	0.840808	0.00165983	mitochondrial distribution and morphology protein 10	MDM10	protein coding gene
CNAG_04774	0.840603	4.84214e-05	nuclear protein	FZC26	protein coding gene
CNAG_03768	0.83948	0.00197517	hypothetical protein	FZC32	protein coding gene
CNAG_05260	0.838416	0.00283589	Glutamate decarboxylase	N/A	protein coding gene
CNAG_04137	0.838044	0.00464654	hypothetical protein	N/A	protein coding gene
CNAG_00132	0.837376	0.00566809	hypothetical protein	N/A	protein coding gene
CNAG_06691	0.837001	0.00098096	tuftelin-interacting protein 11	N/A	protein coding gene
CNAG_06322	0.836463	5.21153e-06	putative histone acetyltransferase	SAS3	protein coding gene
CNAG_02600	0.835882	0.0118668	tartrate transporter	N/A	protein coding gene
CNAG_02409	0.835546	0.000491689	hypothetical protein	LIV5	protein coding gene
CNAG_06871	0.834729	0.00069807	hypothetical protein	FZC41	protein coding gene
CNAG_02289	0.834586	0.000452963	rab family protein	N/A	protein coding gene
CNAG_06593	0.83455	0.011609	rhamnogalacturonan lyase	N/A	protein coding gene
CNAG_02667	0.834271	0.0190373	hypothetical protein	N/A	protein coding gene
CNAG_02470	0.834118	0.00415087	phosphoric monoester hydrolase	PPP2	protein coding gene
CNAG_03485	0.833668	0.000114305	polyamine transporter 1	N/A	protein coding gene
CNAG_04309	0.833201	0.0167156	hypothetical protein	N/A	protein coding gene
CNAG_04696	0.832901	0.000247969	DNA clamp loader	N/A	protein coding gene
CNAG_04991	0.832755	0.0042999	hypothetical protein	N/A	protein coding gene
CNAG_04893	0.832481	0.0102286	hypothetical protein	N/A	protein coding gene
CNAG_00824	0.832448	3.83086e-06	ubiquitin-conjugating enzyme E2 2	N/A	protein coding gene
CNAG_05376	0.831489	0.00535008	3-dehydroshikimate dehydratase	N/A	protein coding gene
CNAG_02431	0.831455	1.09216e-05	TatD DNase	N/A	protein coding gene
CNAG_05773	0.831241	0.00256542	F-box and WD-40 domain-containing protein MET30	N/A	protein coding gene
CNAG_03854	0.830842	4.77113e-05	lysine decarboxylase	N/A	protein coding gene
CNAG_03348	0.830838	0.0026394	hypothetical protein	N/A	protein coding gene
CNAG_04329	0.82918	1.16211e-06	hypothetical protein	N/A	protein coding gene
CNAG_07740	0.829063	1.85343e-06	hypothetical protein	HAD2	protein coding gene
CNAG_04636	0.828631	0.0149242	metacaspase-1	N/A	protein coding gene
CNAG_02966	0.828172	0.0092649	carboxypeptidase	N/A	protein coding gene
CNAG_04127	0.828147	0.0175678	pre-mRNA-splicing factor cwc24	N/A	protein coding gene
CNAG_07440	0.827788	2.00021e-07	nuclear distribution protein PAC1	N/A	protein coding gene
CNAG_04350	0.825773	2.54827e-05	glycerophosphoryl diester phosphodiesterase	N/A	protein coding gene
CNAG_04202	0.82476	0.00221744	cytosolic Fe-S cluster assembly factor NAR1	N/A	protein coding gene
CNAG_02503	0.823414	4.04676e-05	Glutathione peroxidase	GPX2	protein coding gene
CNAG_01561	0.822858	0.0114831	wd-repeat protein	N/A	protein coding gene
CNAG_01443	0.82263	3.45896e-06	hypothetical protein	N/A	protein coding gene
CNAG_06036	0.822453	0.000231182	hypothetical protein	N/A	protein coding gene
CNAG_03417	0.821936	2.38593e-05	hypothetical protein	N/A	protein coding gene
CNAG_03994	0.821898	0.00117531	leucine carboxyl methyltransferase 1	N/A	protein coding gene
CNAG_07600	0.821642	0.00861589	Beta-glucosidase	N/A	protein coding gene
CNAG_04478	0.820673	0.00945321	hypothetical protein	N/A	protein coding gene
CNAG_06469	0.819455	0.00122244	Phospholipid-translocating ATPase APT1	APT1	protein coding gene
CNAG_02924	0.818914	0.000359214	histone H1/5	N/A	protein coding gene
CNAG_05508	0.818895	0.000460847	hypothetical protein	N/A	protein coding gene
CNAG_03102	0.818768	4.66711e-05	hypothetical protein	N/A	protein coding gene
CNAG_02282	0.818477	0.00909566	carboxypeptidase A4	N/A	protein coding gene
CNAG_00490	0.817213	0.00473808	acetyl-CoA acyltransferase	N/A	protein coding gene
CNAG_08020	0.816011	0.0225155	hypothetical protein	N/A	protein coding gene
CNAG_02784	0.815829	1.73066e-05	Methyltransferase	N/A	protein coding gene
CNAG_06726	0.815169	5.27433e-05	chitin synthase regulator 3	CSR3	protein coding gene
CNAG_01640	0.814444	0.00118061	Cold sensitive for fermentation protein 1, putative	CSF1	protein coding gene
CNAG_04361	0.814056	0.0429997	hypothetical protein	N/A	protein coding gene
CNAG_05726	0.813244	7.12423e-06	hypothetical protein	EMC3	protein coding gene
CNAG_02466	0.813212	0.000564243	hypothetical protein	N/A	protein coding gene
CNAG_03705	0.811536	0.0439438	hypothetical protein	N/A	protein coding gene
CNAG_05859	0.810944	0.000934581	hypothetical protein	N/A	protein coding gene
CNAG_00825	0.809145	0.00357868	solute carrier family 25 (mitochondrial folate transporter), member 32	N/A	protein coding gene
CNAG_04412	0.809047	0.00855444	hypothetical protein	N/A	protein coding gene
CNAG_07328	0.808943	0.00158534	hypothetical protein	N/A	protein coding gene
CNAG_06567	0.808825	7.17931e-05	hypothetical protein	N/A	protein coding gene
CNAG_06098	0.807409	0.0369047	glucosamine-6-phosphate deaminase	N/A	protein coding gene
CNAG_04384	-0.807847	3.71513e-05	peptidyl-tRNA hydrolase	N/A	protein coding gene
CNAG_04124	-0.809018	0.0158018	hypothetical protein	N/A	protein coding gene
CNAG_02286	-0.809018	0.00941264	cytoplasmic protein	N/A	protein coding gene
CNAG_06316	-0.809315	5.24261e-08	glycine cleavage system H protein	N/A	protein coding gene
CNAG_01555	-0.810569	0.00476139	hypothetical protein	N/A	protein coding gene
CNAG_05241	-0.811124	0.00218979	U6 snRNA-associated Sm-like protein LSm7	N/A	protein coding gene
CNAG_05196	-0.81131	0.000450488	nuclear cap-binding protein subunit 2	N/A	protein coding gene
CNAG_01204	-0.811978	3.28241e-06	ATP synthase F1, delta subunit	N/A	protein coding gene
CNAG_01285	-0.812157	0.007574	AUR protein kinase	N/A	protein coding gene
CNAG_01089	-0.812232	0.000251251	hypothetical protein	N/A	protein coding gene
CNAG_01693	-0.813358	6.35143e-05	exosome complex component RRP45	N/A	protein coding gene
CNAG_07331	-0.815144	0.000504559	hypothetical protein	N/A	protein coding gene
CNAG_04095	-0.815779	5.78637e-05	alpha-L-rhamnosidase	N/A	protein coding gene
CNAG_02520	-0.818672	0.00633208	DNA-directed RNA polymerase III subunit RPC4	N/A	protein coding gene
CNAG_05476	-0.818807	0.000355809	hypothetical protein	N/A	protein coding gene
CNAG_00919	-0.81941	0.00286106	carboxypeptidase D	N/A	protein coding gene
CNAG_06130	-0.819627	1.7464e-05	hypothetical protein	N/A	protein coding gene
CNAG_03707	-0.819728	0.000156524	efflux protein	N/A	protein coding gene
CNAG_01198	-0.82136	0.000775529	small nuclear ribonucleoprotein F	N/A	protein coding gene
CNAG_00973	-0.822587	0.000379894	hypothetical protein	N/A	protein coding gene
CNAG_05530	-0.823378	1.29556e-05	hypothetical protein	N/A	protein coding gene
CNAG_03682	-0.824553	3.8504e-06	FK506-binding protein 1	FRR1	protein coding gene
CNAG_00125	-0.82554	0.0280111	Putative regulator of G-protein signaling protein	CRG1	protein coding gene
CNAG_04115	-0.82605	0.000169181	hypothetical protein	N/A	protein coding gene
CNAG_04230	-0.826953	0.000606825	hydroxyethylthiazole kinase	THI6	protein coding gene
CNAG_00058	-0.827357	0.000112253	T-complex protein 1 subunit epsilon	N/A	protein coding gene
CNAG_05436	-0.827517	0.0393269	hypothetical protein	N/A	protein coding gene
CNAG_00441	-0.827979	0.00103627	inosine-5'-monophosphate dehydrogenase	IMD1	protein coding gene
CNAG_02693	-0.828082	0.000342134	solute carrier family 25 (mitochondrial carnitine/acylcarnitine transporter), member 20/29	N/A	protein coding gene
CNAG_05199	-0.828237	2.54974e-05	chaperone DnaK	N/A	protein coding gene
CNAG_05638	-0.828336	3.93279e-06	hypothetical protein	N/A	protein coding gene
CNAG_05107	-0.829723	0.000985748	prefoldin subunit 4	N/A	protein coding gene
CNAG_05769	-0.830424	0.00116011	cytoplasmic protein	N/A	protein coding gene
CNAG_06140	-0.830894	0.000450488	long-chain fatty acid transporter	N/A	protein coding gene
CNAG_04417	-0.831177	0.00293346	alpha-ketoglutarate-dependent 2,4- dichlorophenoxyacetate dioxygenase	N/A	protein coding gene
CNAG_00701	-0.835005	0.0102569	protein involved in gxm O-acetylation	CAS31	protein coding gene
CNAG_01124	-0.835022	0.00937993	hypothetical protein	N/A	protein coding gene
CNAG_06944	-0.839408	0.00568376	hypothetical protein	N/A	protein coding gene
CNAG_05745	-0.840869	0.00059914	cytoplasmic protein	N/A	protein coding gene
CNAG_06763	-0.841358	0.0115212	serine-tRNA ligase	N/A	protein coding gene
CNAG_07473	-0.841798	0.0014346	valine-tRNA ligase	N/A	protein coding gene
CNAG_02024	-0.842032	0.0144517	hypothetical protein	N/A	protein coding gene
CNAG_05917	-0.842983	8.43564e-05	hypothetical protein	N/A	protein coding gene
CNAG_00527	-0.843924	1.06219e-05	translation initiation factor eIF-2B subunit epsilon	N/A	protein coding gene
CNAG_02952	-0.844184	0.000186781	hypothetical protein	N/A	protein coding gene
CNAG_06224	-0.845045	3.51714e-06	nuclear movement protein nudC	MLN2	protein coding gene
CNAG_03814	-0.845526	0.000588463	small nuclear ribonucleoprotein Sm D2	N/A	protein coding gene
CNAG_01840	-0.845602	0.000667193	tubulin beta chain	TUB1	protein coding gene
CNAG_03375	-0.845684	5.90114e-09	Succinyl-CoA synthetase alpha subunit	N/A	protein coding gene
CNAG_06636	-0.846709	0.00437518	hypothetical protein	N/A	protein coding gene
CNAG_02033	-0.847521	0.00398432	hypothetical protein	N/A	protein coding gene
CNAG_01923	-0.848506	3.19604e-05	ATPase GET3	N/A	protein coding gene
CNAG_01092	-0.84892	2.5301e-08	hypothetical protein	N/A	protein coding gene
CNAG_03883	-0.850546	0.0366101	hypothetical protein	N/A	protein coding gene
CNAG_00808	-0.851331	4.30228e-05	myosin regulatory light chain cdc4	N/A	protein coding gene
CNAG_07911	-0.852078	0.0155417	streptomycin biosynthesis protein StrI	N/A	protein coding gene
CNAG_07752	-0.852093	3.57589e-06	UDP-galactopyranose mutase	GLF	protein coding gene
CNAG_00862	-0.853188	0.000273267	hypothetical protein	N/A	protein coding gene
CNAG_00596	-0.85354	0.0120818	hypothetical protein	N/A	protein coding gene
CNAG_00533	-0.854401	1.0867e-05	mitochondrial import inner membrane translocase subunit tim50	TIM50	protein coding gene
CNAG_02163	-0.854904	0.000794766	hypothetical protein	N/A	protein coding gene
CNAG_06757	-0.855327	2.0169e-06	hypothetical protein	N/A	protein coding gene
CNAG_00101	-0.855396	0.00101426	Inositolphosphorylceramide synthase subunit Kei1 domain-containing protein	KEI1	protein coding gene
CNAG_00797	-0.85753	0.000682374	acetyl-CoA synthetase	N/A	protein coding gene
CNAG_05712	-0.858229	0.00162277	6,7-dimethyl-8-ribityllumazine synthase	RIB4	protein coding gene
CNAG_05844	-0.861166	0.000760636	mitochondrial import inner membrane translocase subunit TIM8	N/A	protein coding gene
CNAG_02482	-0.86268	0.000437333	translation machinery-associated protein 22	N/A	protein coding gene
CNAG_02159	-0.864169	0.00194704	hypothetical protein	N/A	protein coding gene
CNAG_01550	-0.864776	0.000712625	pre-rRNA-processing protein TSR3	N/A	protein coding gene
CNAG_06767	-0.865194	8.91495e-07	F-type H -transporting ATPase subunit delta	N/A	protein coding gene
CNAG_06520	-0.865839	0.00326047	hypothetical protein	N/A	protein coding gene
CNAG_00411	-0.866101	1.00309e-06	nucleoporin p58/p45	N/A	protein coding gene
CNAG_03597	-0.867052	0.0317668	hypothetical protein, variant	N/A	protein coding gene
CNAG_04961	-0.869155	9.41133e-06	orotidine 5'-phosphate decarboxylase	URA3	protein coding gene
CNAG_07523	-0.869415	0.000203836	hypothetical protein	N/A	protein coding gene
CNAG_00364	-0.869767	9.55344e-08	tRNA threonylcarbamoyladenosine biosynthesis protein	N/A	protein coding gene
CNAG_00820	-0.870112	0.000446588	Prephenate dehydratase	N/A	protein coding gene
CNAG_03456	-0.870382	9.2538e-05	hypothetical protein	N/A	protein coding gene
CNAG_02485	-0.870618	1.04025e-06	ATP synthase F1, gamma subunit	N/A	protein coding gene
CNAG_06929	-0.870668	0.00155055	IQ domain-containing GTPase activating protein	N/A	protein coding gene
CNAG_00120	-0.870971	0.000179756	hypothetical protein	N/A	protein coding gene
CNAG_07720	-0.870976	1.64181e-06	presequence translocated-associated motor subunit PAM17, mitochondrial	N/A	protein coding gene
CNAG_04739	-0.873074	4.58896e-05	cytochrome c oxidase assembly protein Cox19	N/A	protein coding gene
CNAG_00447	-0.873649	1.70101e-05	T-complex protein 1 subunit beta	N/A	protein coding gene
CNAG_03940	-0.874773	0.0035947	elongator complex protein 2	N/A	protein coding gene
CNAG_07253	-0.875735	0.000224471	cupin domain-containing protein	HPI2	protein coding gene
CNAG_00567	-0.877017	0.00228363	WD40 repeat protein	N/A	protein coding gene
CNAG_04030	-0.878443	0.00303594	hypothetical protein	N/A	protein coding gene
CNAG_02021	-0.879882	6.4926e-06	N-terminal acetyltransferase A complex catalytic subunit ard1	N/A	protein coding gene
CNAG_03770	-0.880215	0.000585623	hypothetical protein	N/A	protein coding gene
CNAG_02077	-0.880694	0.000704151	elongator complex protein 5	N/A	protein coding gene
CNAG_05614	-0.880909	3.38478e-07	YbgI/family dinuclear metal center protein	N/A	protein coding gene
CNAG_05169	-0.881654	0.00162602	L-lactate dehydrogenase (cytochrome)	N/A	protein coding gene
CNAG_00707	-0.884002	0.0019479	protein sym1	N/A	protein coding gene
CNAG_00326	-0.884275	1.55138e-11	hypothetical protein	N/A	protein coding gene
CNAG_03731	-0.884663	0.00695264	hypothetical protein	N/A	protein coding gene
CNAG_12856	-0.88541	0.00422879	unspecified product	N/A	ncRNA gene
CNAG_00990	-0.886557	5.97734e-06	F-type H -transporting ATPase subunit H	N/A	protein coding gene
CNAG_00894	-0.886634	0.000329639	hypothetical protein	N/A	protein coding gene
CNAG_07979	-0.88843	0.00567473	hypothetical protein	N/A	protein coding gene
CNAG_05379	-0.889026	7.74011e-05	regucalcin	N/A	protein coding gene
CNAG_02145	-0.889058	0.000137901	hypothetical protein	N/A	protein coding gene
CNAG_01004	-0.890404	0.00151767	hypothetical protein	N/A	protein coding gene
CNAG_01789	-0.891605	4.32529e-05	hypothetical protein	N/A	protein coding gene
CNAG_03899	-0.892228	0.000164079	hypoxia up-regulated 1	N/A	protein coding gene
CNAG_03281	-0.892818	1.78181e-05	glycine-rich RNA binding protein, variant 2	N/A	protein coding gene
CNAG_00690	-0.894911	1.59329e-09	hypothetical protein	N/A	protein coding gene
CNAG_05415	-0.895228	0.00305366	hypothetical protein	N/A	protein coding gene
CNAG_03147	-0.898133	2.54253e-08	rhomboid-like protein	N/A	protein coding gene
CNAG_06029	-0.899638	6.93218e-06	peptidyl-tRNA hydrolase ICT1	N/A	protein coding gene
CNAG_02075	-0.899643	0.000324843	hypothetical protein	N/A	protein coding gene
CNAG_02220	-0.900055	0.0063835	hypothetical protein	N/A	protein coding gene
CNAG_05121	-0.900531	3.67961e-06	hypothetical protein	N/A	protein coding gene
CNAG_07660	-0.902129	0.000154214	pyruvate dehydrogenase (acetyl-transferring) E1 component, alpha subunit	N/A	protein coding gene
CNAG_03343	-0.902196	0.000218249	hypothetical protein	N/A	protein coding gene
CNAG_06717	-0.902603	2.63623e-06	Acyl-CoA-dependent ceramide synthase	N/A	protein coding gene
CNAG_00108	-0.902625	3.28258e-08	RuvB-like helicase 1	N/A	protein coding gene
CNAG_05163	-0.903085	0.00241821	exoribonuclease II	N/A	protein coding gene
CNAG_07487	-0.90344	6.33371e-08	F-type H -transporting ATPase subunit D	N/A	protein coding gene
CNAG_04383	-0.904284	9.50711e-06	acetyltransferase	N/A	protein coding gene
CNAG_04791	-0.904631	0.000391209	hypothetical protein	N/A	protein coding gene
CNAG_13075	-0.90488	0.0449451	unspecified product	N/A	ncRNA gene
CNAG_02120	-0.907536	0.00087679	TIGR01456 family HAD hydrolase	N/A	protein coding gene
CNAG_02315	-0.910221	6.39729e-12	ubiquinol-cytochrome c reductase, iron-sulfur subunit	N/A	protein coding gene
CNAG_06900	-0.911869	3.45086e-08	2,3-bisphosphoglycerate-independent phosphoglycerate mutase	N/A	protein coding gene
CNAG_01797	-0.913547	3.73578e-10	hypothetical protein	N/A	protein coding gene
CNAG_02424	-0.915578	3.99466e-06	hypothetical protein	N/A	protein coding gene
CNAG_01553	-0.916734	0.00265306	CORD and CS domain-containing protein	N/A	protein coding gene
CNAG_03927	-0.921606	3.41724e-05	hypothetical protein	N/A	protein coding gene
CNAG_03065	-0.922857	3.16855e-06	ER-derived vesicles protein ERV14	N/A	protein coding gene
CNAG_07177	-0.924201	2.18701e-07	NADH dehydrogenase (ubiquinone) Fe-S protein 3	N/A	protein coding gene
CNAG_02803	-0.924874	0.0012599	hypothetical protein	N/A	protein coding gene
CNAG_12932	-0.925192	0.0230656	unspecified product	N/A	ncRNA gene
CNAG_01727	-0.925216	0.000161947	hsp71-like protein	N/A	protein coding gene
CNAG_03006	-0.92566	0.00144228	hypothetical protein	N/A	protein coding gene
CNAG_01846	-0.926048	0.0493815	flavoprotein	N/A	protein coding gene
CNAG_06031	-0.927247	0.0253849	beta-glucan synthesis-associated protein	KRE63	protein coding gene
CNAG_01363	-0.928362	1.20967e-11	XPA-binding protein 1	N/A	protein coding gene
CNAG_01549	-0.933405	4.47238e-09	splicing factor 3a subunit 3	N/A	protein coding gene
CNAG_02011	-0.935217	0.00797778	PQQ enzyme repeat protein	N/A	protein coding gene
CNAG_12410	-0.935414	2.16961e-05	unspecified product	N/A	ncRNA gene
CNAG_03621	-0.937425	1.10616e-08	Cyclophilin A	CPA2	protein coding gene
CNAG_00371	-0.938711	0.00848581	methylglutaconyl-CoA hydratase	N/A	protein coding gene
CNAG_02948	-0.941074	3.43413e-10	peptide chain release factor 1	N/A	protein coding gene
CNAG_05262	-0.941315	7.25289e-07	hypothetical protein	N/A	protein coding gene
CNAG_00535	-0.941683	1.14464e-05	large subunit ribosomal protein L16	N/A	protein coding gene
CNAG_00162	-0.943369	0.000349365	alternative oxidase, mitochondrial	AOX1	protein coding gene
CNAG_12013	-0.944043	0.045468	unspecified product	N/A	ncRNA gene
CNAG_01130	-0.946632	0.000701377	hypothetical protein, variant	N/A	protein coding gene
CNAG_05150	-0.94736	3.105e-06	ATP-binding cassette transporter	N/A	protein coding gene
CNAG_03599	-0.947572	9.58935e-06	mandelate racemase/muconate lactonizing enzyme	N/A	protein coding gene
CNAG_00059	-0.950332	0.00424036	hypothetical protein	N/A	protein coding gene
CNAG_06284	-0.950794	0.0017637	hypothetical protein	N/A	protein coding gene
CNAG_01946	-0.951638	0.00266966	allantoate permease	N/A	protein coding gene
CNAG_00853	-0.952434	0.00162602	exosome complex component RRP43	N/A	protein coding gene
CNAG_01586	-0.953533	2.31466e-08	F-type H -transporting ATPase subunit B	N/A	protein coding gene
CNAG_05254	-0.953987	0.00106532	solute carrier family 35 (UDP-galactose transporter), member B1	N/A	protein coding gene
CNAG_02258	-0.95448	3.99466e-06	hypothetical protein	N/A	protein coding gene
CNAG_03363	-0.955439	7.85166e-06	hypothetical protein	N/A	protein coding gene
CNAG_05635	-0.955836	9.66072e-05	large subunit ribosomal protein L19	N/A	protein coding gene
CNAG_05351	-0.956313	1.91999e-08	phosphomannomutase	PMM1	protein coding gene
CNAG_12060	-0.956718	0.0390928	unspecified product	N/A	ncRNA gene
CNAG_02961	-0.957253	0.00357094	F-type H -transporting ATPase subunit J	N/A	protein coding gene
CNAG_05238	-0.957347	0.0315614	hypothetical protein	N/A	protein coding gene
CNAG_02084	-0.958645	0.000259396	farnesyl diphosphate synthase	ERG20	protein coding gene
CNAG_04728	-0.958856	3.67587e-06	DNA-directed RNA polymerase III subunit RPC8	N/A	protein coding gene
CNAG_06094	-0.958881	0.000920774	hypothetical protein	N/A	protein coding gene
CNAG_02101	-0.958981	2.82706e-05	hypothetical protein	N/A	protein coding gene
CNAG_00002	-0.959066	6.57105e-05	hypothetical protein	N/A	protein coding gene
CNAG_06969	-0.959367	3.8541e-05	magnesium-dependent phosphatase-1	HAD7	protein coding gene
CNAG_01885	-0.959396	0.000102602	DNA polymerase sigma subunit	CID14	protein coding gene
CNAG_03696	-0.959986	0.0352236	hypothetical protein	N/A	protein coding gene
CNAG_05935	-0.961194	1.98171e-07	UMP-CMP kinase	N/A	protein coding gene
CNAG_12936	-0.961812	0.0105745	unspecified product	N/A	ncRNA gene
CNAG_02852	-0.961875	1.86669e-08	4-aminobutyrate transaminase	N/A	protein coding gene
CNAG_01907	-0.962429	0.00488871	PLK/PLK1 protein kinase	N/A	protein coding gene
CNAG_04051	-0.963082	0.0004161	ATP-dependent RNA helicase A	N/A	protein coding gene
CNAG_03441	-0.964693	2.24876e-06	small subunit ribosomal protein S21	N/A	protein coding gene
CNAG_00972	-0.96595	0.00109473	hypothetical protein	N/A	protein coding gene
CNAG_01940	-0.966111	0.000284827	Alpha-amylase	N/A	protein coding gene
CNAG_12067	-0.966238	0.0399124	unspecified product	N/A	ncRNA gene
CNAG_03038	-0.967895	4.47644e-06	hypothetical protein	N/A	protein coding gene
CNAG_01451	-0.968722	0.00143117	hypothetical protein	N/A	protein coding gene
CNAG_07563	-0.969483	1.46511e-08	glutamate-tRNA ligase	N/A	protein coding gene
CNAG_03358	-0.969532	1.52041e-11	Phosphoglycerate kinase	N/A	protein coding gene
CNAG_01842	-0.970946	0.00720269	hypothetical protein	N/A	protein coding gene
CNAG_12886	-0.971222	0.0106111	unspecified product	N/A	ncRNA gene
CNAG_03041	-0.971498	0.00671552	hypothetical protein	N/A	protein coding gene
CNAG_06753	-0.972292	0.000156437	nuclear cap-binding protein subunit 1	N/A	protein coding gene
CNAG_03270	-0.972879	1.29043e-06	Adenylosuccinate lyase	N/A	protein coding gene
CNAG_12466	-0.973386	0.0447139	unspecified product	N/A	ncRNA gene
CNAG_06813	-0.974717	7.42036e-05	O-glucosyltransferase, putative	CAP1alpha	protein coding gene
CNAG_03086	-0.975876	1.78324e-06	hypothetical protein	FZC20	protein coding gene
CNAG_05876	-0.976034	0.0100306	hypothetical protein	N/A	protein coding gene
CNAG_01096	-0.976939	5.0601e-07	hypothetical protein	N/A	protein coding gene
CNAG_00065	-0.978388	1.8235e-08	ran-binding protein 1	N/A	protein coding gene
CNAG_12187	-0.978494	0.00740915	unspecified product	N/A	ncRNA gene
CNAG_02034	-0.979033	1.13304e-06	hypothetical protein	BUR6	protein coding gene
CNAG_00316	-0.979095	2.35414e-07	rdgB/HAM1 family non-canonical purine NTP pyrophosphatase	HAM1	protein coding gene
CNAG_00241	-0.979145	4.86979e-06	protein AIR1/2	N/A	protein coding gene
CNAG_00900	-0.979924	0.000450917	hypothetical protein	N/A	protein coding gene
CNAG_00077	-0.98072	2.15973e-05	solute carrier family 26 (sodium-independent sulfate anion transporter), member 11	N/A	protein coding gene
CNAG_06205	-0.9828	3.07398e-06	pr4/barwin domain protein	BLP3	protein coding gene
CNAG_00580	-0.98305	8.0295e-05	translation initiation factor IF-2	N/A	protein coding gene
CNAG_01379	-0.983052	0.0014844	hypothetical protein	N/A	protein coding gene
CNAG_03552	-0.983752	0.000437317	hypothetical protein	N/A	protein coding gene
CNAG_07952	-0.984287	0.00258925	hypothetical protein	N/A	protein coding gene
CNAG_00488	-0.9843	3.63352e-05	hypothetical protein	N/A	protein coding gene
CNAG_02736	-0.987077	5.91617e-06	T-complex protein 1 subunit theta	N/A	protein coding gene
CNAG_05274	-0.987078	0.000911164	ste/ste20/ysk protein kinase	N/A	protein coding gene
CNAG_07373	-0.991489	0.00393437	Carbamoyl-phosphate synthase, large subunit	N/A	protein coding gene
CNAG_00750	-0.995486	1.30214e-06	hypothetical protein	N/A	protein coding gene
CNAG_02324	-0.995677	2.01928e-05	hypothetical protein	N/A	protein coding gene
CNAG_05414	-0.997025	7.03578e-05	hypothetical protein	N/A	protein coding gene
CNAG_05453	-0.997612	0.00440394	hypothetical protein	N/A	protein coding gene
CNAG_00512	-0.99782	1.47407e-06	mitochondrial carrier protein	N/A	protein coding gene
CNAG_02534	-1.00127	2.01927e-08	tRNA 2'-phosphotransferase	N/A	protein coding gene
CNAG_04839	-1.00269	1.62908e-09	exosome complex component MTR3, animal type	N/A	protein coding gene
CNAG_03439	-1.00313	1.16923e-09	hypothetical protein	N/A	protein coding gene
CNAG_01666	-1.00476	4.15013e-05	U6 snRNA-associated Sm-like protein LSm2	N/A	protein coding gene
CNAG_05826	-1.00764	1.35586e-06	translation elongation factor Tu	N/A	protein coding gene
CNAG_01688	-1.00792	9.71993e-06	ATP-dependent metalloprotease	N/A	protein coding gene
CNAG_12188	-1.00888	0.013849	unspecified product	N/A	ncRNA gene
CNAG_01712	-1.00914	1.03534e-07	hypothetical protein	N/A	protein coding gene
CNAG_00260	-1.00922	8.26632e-08	transformer-2 protein	N/A	protein coding gene
CNAG_04225	-1.00971	0.0089151	hypothetical protein	N/A	protein coding gene
CNAG_03885	-1.01093	7.23705e-06	cytoplasmic protein	N/A	protein coding gene
CNAG_13197	-1.01096	0.00063932	unspecified product	N/A	ncRNA gene
CNAG_04677	-1.01265	7.84445e-06	xylitol dehydrogenase	N/A	protein coding gene
CNAG_04136	-1.01279	0.000106018	methylthioribose-1-phosphate isomerase	N/A	protein coding gene
CNAG_07549	-1.0132	9.62726e-10	hypothetical protein	N/A	protein coding gene
CNAG_02792	-1.0141	8.83419e-06	mitochondrial chaperone BCS1	N/A	protein coding gene
CNAG_03735	-1.01416	0.000262298	beta-1,2-xylosyltransferase	CAP4	protein coding gene
CNAG_07701	-1.01561	0.000267141	putative copper ion transporter	CTR1	protein coding gene
CNAG_06922	-1.01629	4.18228e-08	anon-23da protein	N/A	protein coding gene
CNAG_03520	-1.01783	1.24893e-05	hypothetical protein	N/A	protein coding gene
CNAG_01607	-1.01845	4.81384e-08	thioredoxin	TRX2	protein coding gene
CNAG_02879	-1.01911	2.63791e-06	chloride channel protein, nucleotide-sensitive, 1A	N/A	protein coding gene
CNAG_01636	-1.0194	1.47409e-08	peptidyl-prolyl cis-trans isomerase-like 1	N/A	protein coding gene
CNAG_02761	-1.02056	1.33542e-08	inorganic phosphate transporter PHO88	N/A	protein coding gene
CNAG_05568	-1.02078	9.96853e-08	septum formation protein Maf	PRY1	protein coding gene
CNAG_02486	-1.02191	4.65203e-09	translation initiation factor 2 subunit 2	N/A	protein coding gene
CNAG_03890	-1.02488	1.6774e-06	protein lysine methyltransferase SET5	N/A	protein coding gene
CNAG_12550	-1.02576	0.000603916	unspecified product	N/A	ncRNA gene
CNAG_06752	-1.02612	4.66894e-06	hypothetical protein	N/A	protein coding gene
CNAG_01974	-1.02695	1.2957e-05	large subunit ribosomal protein L36	N/A	protein coding gene
CNAG_06545	-1.02788	0.00276622	pim1 protein RNA transporter 2	N/A	protein coding gene
CNAG_06538	-1.02806	7.38608e-05	monocarboxylic acid transporter	N/A	protein coding gene
CNAG_12657	-1.02866	1.45968e-07	unspecified product	N/A	ncRNA gene
CNAG_04295	-1.02973	8.37545e-07	hypothetical protein	N/A	protein coding gene
CNAG_06446	-1.03022	3.41543e-08	mitochondrial splicing suppressor	N/A	protein coding gene
CNAG_00700	-1.03063	0.00104126	phosphoribosylaminoimidazolecarboxamide formyltransferase/IMP cyclohydrolase	N/A	protein coding gene
CNAG_06913	-1.03087	0.000433183	L-serine ammonia-lyase	N/A	protein coding gene
CNAG_00607	-1.03245	0.000756592	hypothetical protein	N/A	protein coding gene
CNAG_00786	-1.0332	0.000145089	hypothetical protein	N/A	protein coding gene
CNAG_04287	-1.03444	1.12912e-10	mitochondrial import inner membrane translocase subunit	N/A	protein coding gene
CNAG_04997	-1.03733	3.66564e-05	cytoplasmic protein	N/A	protein coding gene
CNAG_02705	-1.03772	0.0168479	hypothetical protein	N/A	protein coding gene
CNAG_05247	-1.03849	3.20907e-09	1-acyl-sn-glycerol-3-phosphate acyltransferase, putative	SLC1	protein coding gene
CNAG_05266	-1.03859	0.0208718	membrane protein, variant	N/A	protein coding gene
CNAG_02847	-1.04086	7.22689e-05	thymidylate kinase	N/A	protein coding gene
CNAG_03260	-1.04092	2.28785e-05	large subunit ribosomal protein L6	N/A	protein coding gene
CNAG_02951	-1.04134	5.45776e-05	hypothetical protein	N/A	protein coding gene
CNAG_06845	-1.04208	0.00403718	STE/STE11/CDC15 protein kinase	N/A	protein coding gene
CNAG_01650	-1.04282	2.32604e-10	large subunit ribosomal protein L7	MRPL7	protein coding gene
CNAG_03507	-1.04287	3.74472e-08	mitochondrial-processing peptidase subunit beta	N/A	protein coding gene
CNAG_07424	-1.04403	9.71993e-06	DNA-directed RNA polymerase I, II, and III subunit RPABC4	N/A	protein coding gene
CNAG_03810	-1.04514	6.95034e-07	large subunit ribosomal protein L13	N/A	protein coding gene
CNAG_04476	-1.04625	0.0268498	hypothetical protein, variant	N/A	protein coding gene
CNAG_05920	-1.04693	4.12098e-05	tRNA-specific adenosine deaminase 2	N/A	protein coding gene
CNAG_08010	-1.04718	0.0386242	hypothetical protein	N/A	protein coding gene
CNAG_01270	-1.048	3.28212e-09	hypothetical protein	N/A	protein coding gene
CNAG_06217	-1.04875	0.00295162	hypothetical protein	N/A	protein coding gene
CNAG_02316	-1.04889	3.37853e-07	hypothetical protein	N/A	protein coding gene
CNAG_01950	-1.04944	1.09691e-05	hypothetical protein, variant	N/A	protein coding gene
CNAG_00231	-1.04997	4.6135e-05	hypothetical protein	N/A	protein coding gene
CNAG_02598	-1.05263	0.0156362	Chitinase	CHI21	protein coding gene
CNAG_04914	-1.05334	7.42549e-09	small nuclear ribonucleoprotein G	N/A	protein coding gene
CNAG_02202	-1.05343	4.60108e-06	Adenylylsulfate kinase	N/A	protein coding gene
CNAG_04844	-1.05557	8.92441e-09	mitochondrial import receptor subunit Tom22	N/A	protein coding gene
CNAG_07943	-1.05834	0.000505259	hypothetical protein	N/A	protein coding gene
CNAG_03037	-1.05844	0.000552447	hypothetical protein	N/A	protein coding gene
CNAG_06147	-1.05982	9.06808e-09	hypothetical protein	N/A	protein coding gene
CNAG_02821	-1.06046	1.13545e-06	hypothetical protein	N/A	protein coding gene
CNAG_01033	-1.06099	1.55552e-06	exosome complex component CSL4	N/A	protein coding gene
CNAG_03892	-1.06165	3.38132e-07	chaperonin GroES	N/A	protein coding gene
CNAG_04378	-1.06242	1.2848e-05	NADH dehydrogenase (ubiquinone) 1 alpha subcomplex 13	N/A	protein coding gene
CNAG_06889	-1.06341	6.39009e-06	sodium-hydrogen antiporter	N/A	protein coding gene
CNAG_00534	-1.06438	0.000153861	hypothetical protein	N/A	protein coding gene
CNAG_07855	-1.06685	0.000213465	midasin	N/A	protein coding gene
CNAG_12429	-1.06717	0.000641361	unspecified product	N/A	ncRNA gene
CNAG_06489	-1.06732	1.24864e-06	Adenosine kinase	N/A	protein coding gene
CNAG_03081	-1.06743	4.24173e-09	ATP-dependent RNA helicase MRH4, mitochondrial	N/A	protein coding gene
CNAG_00510	-1.06826	5.87221e-05	prefoldin subunit 2	N/A	protein coding gene
CNAG_03788	-1.07017	6.96883e-06	hypothetical protein	N/A	protein coding gene
CNAG_06202	-1.07058	0.0257153	hypothetical protein	N/A	protein coding gene
CNAG_04960	-1.07132	0.0082396	hypothetical protein	N/A	protein coding gene
CNAG_01625	-1.0725	0.00272643	hypothetical protein	N/A	protein coding gene
CNAG_01401	-1.07253	0.0133489	hypothetical protein	N/A	protein coding gene
CNAG_05596	-1.07442	3.73517e-07	nuclear transport factor 2	N/A	protein coding gene
CNAG_02464	-1.07577	0.0111083	5-oxoprolinase (ATP-hydrolysing)	N/A	protein coding gene
CNAG_02037	-1.07586	2.18625e-06	large subunit ribosomal protein L22	N/A	protein coding gene
CNAG_06407	-1.07639	1.40226e-05	cytochrome c oxidase subunit 7c	N/A	protein coding gene
CNAG_02190	-1.07978	0.000298268	hypothetical protein	N/A	protein coding gene
CNAG_03822	-1.07991	0.000640047	monolysocardiolipin acyltransferase	N/A	protein coding gene
CNAG_01123	-1.08036	0.00176198	DRAP deaminase	N/A	protein coding gene
CNAG_05936	-1.08086	0.00218295	DNA-directed RNA polymerase III subunit RPC1	N/A	protein coding gene
CNAG_03979	-1.08203	2.74268e-08	ATP(GTP)-binding protein Fet5	N/A	protein coding gene
CNAG_06406	-1.0834	6.97143e-05	hypothetical protein	N/A	protein coding gene
CNAG_01546	-1.08613	2.20286e-05	S-adenosylmethionine-dependent methyltransferase	N/A	protein coding gene
CNAG_12256	-1.08615	9.73419e-06	unspecified product	N/A	ncRNA gene
CNAG_07594	-1.08836	9.36944e-06	hypothetical protein	N/A	protein coding gene
CNAG_00511	-1.08847	0.00669072	hypothetical protein	N/A	protein coding gene
CNAG_07327	-1.09016	2.90496e-07	hypothetical protein	N/A	protein coding gene
CNAG_05149	-1.09164	4.24672e-05	protoheme IX farnesyltransferase	N/A	protein coding gene
CNAG_06314	-1.09218	0.00101623	phosphoribosylamine-glycine ligase	N/A	protein coding gene
CNAG_01113	-1.09304	6.67641e-06	hypothetical protein	N/A	protein coding gene
CNAG_06729	-1.09381	2.36298e-06	hypothetical protein	N/A	protein coding gene
CNAG_04646	-1.09387	0.00074916	hypothetical protein	N/A	protein coding gene
CNAG_05781	-1.09398	9.65465e-05	dynein light chain LC8-type	N/A	protein coding gene
CNAG_05291	-1.09497	5.49206e-05	hypothetical protein	N/A	protein coding gene
CNAG_02007	-1.09604	1.04176e-07	adenylate kinase 1	ADK1	protein coding gene
CNAG_00311	-1.09606	0.000232938	3-hydroxyisobutyryl-CoA hydrolase	N/A	protein coding gene
CNAG_05810	-1.09608	0.000343644	hypothetical protein	N/A	protein coding gene
CNAG_03779	-1.09756	1.86247e-07	large subunit ribosomal protein L4	N/A	protein coding gene
CNAG_06537	-1.101	0.00106351	monocarboxylic acid transporter	N/A	protein coding gene
CNAG_02833	-1.10128	1.02139e-05	NADH dehydrogenase (ubiquinone) 1 beta subcomplex 7	N/A	protein coding gene
CNAG_12676	-1.1029	0.00103621	unspecified product	N/A	ncRNA gene
CNAG_02656	-1.10444	2.85721e-10	translation machinery-associated protein 20	N/A	protein coding gene
CNAG_03544	-1.10473	1.50475e-13	hypothetical protein	N/A	protein coding gene
CNAG_04073	-1.10512	1.25897e-05	hypothetical protein	N/A	protein coding gene
CNAG_05557	-1.10657	6.15412e-06	mitochondrial outer membrane protein	MMM1	protein coding gene
CNAG_12816	-1.10772	0.0194686	unspecified product	N/A	ncRNA gene
CNAG_06474	-1.10909	2.22335e-13	RNA-binding protein Musashi	N/A	protein coding gene
CNAG_02738	-1.1113	7.00152e-05	hypothetical protein	N/A	protein coding gene
CNAG_03630	-1.11192	0.0264372	hypothetical protein	N/A	protein coding gene
CNAG_04102	-1.11266	0.000324012	hypothetical protein	N/A	protein coding gene
CNAG_00784	-1.11267	5.57958e-07	hypothetical protein	N/A	protein coding gene
CNAG_06779	-1.11318	1.42879e-07	small nuclear ribonucleoprotein D1	N/A	protein coding gene
CNAG_03931	-1.1145	3.05422e-12	mitochondrial import receptor subunit TOM40	N/A	protein coding gene
CNAG_05273	-1.11788	5.79253e-12	1,2-dihydroxy-3-keto-5-methylthiopentene dioxygenase, variant	N/A	protein coding gene
CNAG_01117	-1.11834	5.21832e-07	elongation factor 3	EF3	protein coding gene
CNAG_06073	-1.11852	0.0287555	hypothetical protein	N/A	protein coding gene
CNAG_12914	-1.1189	0.00980695	unspecified product	N/A	ncRNA gene
CNAG_06003	-1.1192	0.0092649	hypothetical protein	N/A	protein coding gene
CNAG_00109	-1.11983	1.93202e-07	large subunit ribosomal protein L34	N/A	protein coding gene
CNAG_05455	-1.12049	1.01202e-08	translation initiation factor eIF-1A	N/A	protein coding gene
CNAG_05997	-1.12088	4.43087e-15	hypothetical protein	N/A	protein coding gene
CNAG_06221	-1.12182	1.30459e-05	diphthamide biosynthesis protein 2	N/A	protein coding gene
CNAG_05059	-1.12195	4.1711e-06	pyruvate dehydrogenase E1 component subunit beta	N/A	protein coding gene
CNAG_01943	-1.12227	4.92309e-08	hypothetical protein	N/A	protein coding gene
CNAG_12497	-1.12434	0.0293625	unspecified product	N/A	ncRNA gene
CNAG_01682	-1.12573	8.07131e-10	mitochondrial outer membrane 72K protein	N/A	protein coding gene
CNAG_00329	-1.12643	2.90147e-11	NADH dehydrogenase (ubiquinone) 1 beta subcomplex 8	N/A	protein coding gene
CNAG_12551	-1.12645	0.00902477	unspecified product	N/A	ncRNA gene
CNAG_00822	-1.12655	8.61904e-08	ribosome assembly protein SQT1	N/A	protein coding gene
CNAG_04709	-1.12878	2.73005e-13	hypothetical protein	N/A	protein coding gene
CNAG_05197	-1.13086	1.04889e-08	NADH dehydrogenase (ubiquinone) 1 alpha subcomplex 8	N/A	protein coding gene
CNAG_04830	-1.13327	5.55478e-05	large subunit ribosomal protein L33	N/A	protein coding gene
CNAG_05086	-1.13328	9.31836e-05	ubiquitin-related modifier	URM1	protein coding gene
CNAG_04908	-1.13484	6.07391e-05	hypothetical protein	CLR4	protein coding gene
CNAG_05678	-1.13608	9.65764e-05	membrane protein	N/A	protein coding gene
CNAG_04053	-1.13654	4.10584e-06	hypothetical protein	N/A	protein coding gene
CNAG_12761	-1.13747	0.0280111	unspecified product	N/A	ncRNA gene
CNAG_00280	-1.13785	3.22109e-14	complement component 1 Q subcomponent-binding protein, mitochondrial	N/A	protein coding gene
CNAG_07381	-1.13866	0.000625259	ATP-dependent RNA helicase prh1	N/A	protein coding gene
CNAG_00305	-1.13986	1.75743e-09	chaperone activator, variant	N/A	protein coding gene
CNAG_13067	-1.14093	0.00011184	unspecified product	N/A	ncRNA gene
CNAG_05911	-1.14122	0.0421203	hypothetical protein	N/A	protein coding gene
CNAG_06536	-1.14141	0.00125627	monocarboxylic acid transporter	N/A	protein coding gene
CNAG_12260	-1.14157	1.02152e-05	unspecified product	N/A	ncRNA gene
CNAG_05848	-1.14223	1.62132e-14	splicing factor U2AF 65 kDa subunit	N/A	protein coding gene
CNAG_02750	-1.14295	1.83375e-05	hypothetical protein	N/A	protein coding gene
CNAG_03524	-1.14387	5.97687e-05	transmembrane receptor	N/A	protein coding gene
CNAG_00391	-1.14391	3.18996e-05	hypothetical protein	N/A	protein coding gene
CNAG_00722	-1.14405	2.3549e-10	large subunit ribosomal protein L27	N/A	protein coding gene
CNAG_01296	-1.145	0.000176296	RNA polymerase I-specific transcription initiation factor RRN3	N/A	protein coding gene
CNAG_12304	-1.14528	0.00768954	unspecified product	N/A	ncRNA gene
CNAG_03902	-1.14691	9.31298e-14	Regulator of drug sensitivity 2, putative	RDS2	protein coding gene
CNAG_05312	-1.1484	0.000985387	hypothetical protein	N/A	protein coding gene
CNAG_07778	-1.14892	1.11091e-10	translation initiation factor 2 subunit 1	N/A	protein coding gene
CNAG_00307	-1.14911	7.98782e-05	hypothetical protein	N/A	protein coding gene
CNAG_01710	-1.14972	0.00196491	hypothetical protein	N/A	protein coding gene
CNAG_01749	-1.14985	8.27943e-07	hypothetical protein	N/A	protein coding gene
CNAG_07508	-1.15162	1.80732e-06	hypothetical protein	N/A	protein coding gene
CNAG_00986	-1.15191	4.06724e-06	adenylyltransferase and sulfurtransferase	UBA4	protein coding gene
CNAG_01965	-1.15278	0.00378162	hypothetical protein	N/A	protein coding gene
CNAG_01590	-1.15282	8.15746e-11	large subunit ribosomal protein L32	N/A	protein coding gene
CNAG_05685	-1.15286	1.09417e-06	neutral amino acid transporter	N/A	protein coding gene
CNAG_05132	-1.15317	5.20189e-09	cytochrome c oxidase subunit 5b	N/A	protein coding gene
CNAG_00809	-1.15348	2.72013e-06	ATP-dependent RNA helicase DED1	N/A	protein coding gene
CNAG_05006	-1.15488	0.000168323	hypothetical protein	N/A	protein coding gene
CNAG_05722	-1.15567	2.21771e-05	alanine-tRNA ligase	N/A	protein coding gene
CNAG_13111	-1.1559	0.000100719	unspecified product	N/A	ncRNA gene
CNAG_00502	-1.1591	2.8562e-06	large subunit ribosomal protein L35	N/A	protein coding gene
CNAG_02762	-1.15945	5.30956e-06	F-type H -transporting ATPase subunit G	N/A	protein coding gene
CNAG_06002	-1.16071	0.000632233	tRNA (5-methylaminomethyl-2-thiouridylate)- methyltransferase	N/A	protein coding gene
CNAG_07572	-1.16089	1.05076e-08	elongator complex protein 3	ELP3	protein coding gene
CNAG_00053	-1.16142	0.00246443	hypothetical protein	N/A	protein coding gene
CNAG_03984	-1.16159	1.08234e-05	hypothetical protein	YCH1	protein coding gene
CNAG_12750	-1.1616	0.0270597	unspecified product	N/A	ncRNA gene
CNAG_04452	-1.16188	7.23265e-09	small subunit ribosomal protein S18	RSM18	protein coding gene
CNAG_00715	-1.16257	0.0005259	hypothetical protein	N/A	protein coding gene
CNAG_03944	-1.1643	4.74782e-06	chaperone regulator	N/A	protein coding gene
CNAG_01683	-1.16531	0.000101314	Monosaccharide transporter	STL1	protein coding gene
CNAG_12179	-1.16537	0.00771632	unspecified product	N/A	ncRNA gene
CNAG_01939	-1.16576	2.21723e-06	hypothetical protein	N/A	protein coding gene
CNAG_08025	-1.16596	3.82601e-09	hypothetical protein	N/A	protein coding gene
CNAG_04664	-1.16774	2.39137e-06	large subunit ribosomal protein L37	MRPL37	protein coding gene
CNAG_00358	-1.16956	0.000114321	tRNA dimethylallyltransferase, variant	N/A	protein coding gene
CNAG_07628	-1.17044	9.60583e-06	translation initiation factor 3 subunit C	N/A	protein coding gene
CNAG_06471	-1.17046	4.57978e-07	small subunit ribosomal protein S12	N/A	protein coding gene
CNAG_02086	-1.17957	2.70698e-05	Acyl-CoA-dependent ceramide synthase	N/A	protein coding gene
CNAG_01917	-1.1864	0.000314911	ribonuclease P protein subunit POP4	N/A	protein coding gene
CNAG_12536	-1.18671	0.0099341	unspecified product	N/A	ncRNA gene
CNAG_04700	-1.18773	0.000519125	hypothetical protein	N/A	protein coding gene
CNAG_06839	-1.18898	1.96246e-06	Methylene-fatty-acyl-phospholipid synthase	N/A	protein coding gene
CNAG_12134	-1.19163	0.00896574	unspecified product	N/A	ncRNA gene
CNAG_12508	-1.19244	0.000822015	unspecified product	N/A	ncRNA gene
CNAG_05968	-1.19302	0.0037362	cell division control protein 42	CDC420	protein coding gene
CNAG_03390	-1.19369	0.000339469	AAA family ATPase	N/A	protein coding gene
CNAG_05975	-1.19414	2.8656e-06	ribonuclease Z	N/A	protein coding gene
CNAG_00164	-1.19477	0.0219733	hypothetical protein	N/A	protein coding gene
CNAG_02914	-1.19679	1.76593e-05	hypothetical protein	N/A	protein coding gene
CNAG_12333	-1.1971	0.036047	unspecified product	N/A	ncRNA gene
CNAG_03739	-1.1982	1.22144e-20	large subunit ribosomal protein L10-like	N/A	protein coding gene
CNAG_07558	-1.19872	3.31281e-15	hypothetical protein	N/A	protein coding gene
CNAG_01575	-1.20024	2.36411e-07	ATP-binding cassette transporter	N/A	protein coding gene
CNAG_01681	-1.20168	3.08152e-07	cytosine permease	FCY2	protein coding gene
CNAG_04049	-1.20186	8.98646e-05	serine/threonine protein phosphatase 5 phosphatase	PPP5	protein coding gene
CNAG_00195	-1.20318	3.30043e-05	exosome complex protein LRP1	N/A	protein coding gene
CNAG_00846	-1.20432	1.79748e-05	hypothetical protein	N/A	protein coding gene
CNAG_06274	-1.20626	5.22235e-06	hypothetical protein	N/A	protein coding gene
CNAG_00378	-1.20864	0.00111259	hypothetical protein	N/A	protein coding gene
CNAG_00106	-1.21283	1.66907e-06	Two-component-like sensor kinase	TCO5	protein coding gene
CNAG_06443	-1.21339	8.51461e-09	glucose-regulated protein	SSA1	protein coding gene
CNAG_05827	-1.2141	1.82281e-07	methionine-tRNA ligase, beta subunit	N/A	protein coding gene
CNAG_01819	-1.21452	3.87706e-07	large subunit ribosomal protein L1	N/A	protein coding gene
CNAG_06208	-1.21558	2.93117e-06	heat shock 70kDa protein 4	N/A	protein coding gene
CNAG_00135	-1.21793	3.46114e-07	cyclophilin	N/A	protein coding gene
CNAG_08003	-1.21957	5.26042e-05	hypothetical protein	N/A	protein coding gene
CNAG_03298	-1.2206	1.9608e-05	hypothetical protein	N/A	protein coding gene
CNAG_05452	-1.22173	7.56364e-05	hypothetical protein	N/A	protein coding gene
CNAG_01120	-1.2218	1.98069e-07	pyruvate dehydrogenase complex dihydrolipoamide acetyltransferase	N/A	protein coding gene
CNAG_03359	-1.22267	8.5616e-06	cytochrome c oxidase subunit 7	N/A	protein coding gene
CNAG_07334	-1.22296	0.00339305	ferric-chelate reductase	FRE4	protein coding gene
CNAG_01799	-1.22325	5.64691e-12	ubiquinol-cytochrome c reductase subunit 8	N/A	protein coding gene
CNAG_05437	-1.22348	2.28938e-06	nascent polypeptide-associated complex subunit beta	N/A	protein coding gene
CNAG_01752	-1.22421	5.64538e-12	solute carrier family 25 (mitochondrial 2- oxodicarboxylate transporter), member 21	N/A	protein coding gene
CNAG_07695	-1.22472	8.30114e-06	gamma-aminobutyric acid transporter	N/A	protein coding gene
CNAG_12412	-1.22654	9.02016e-05	unspecified product	N/A	ncRNA gene
CNAG_01181	-1.22693	2.7958e-09	small subunit ribosomal protein S27Ae	N/A	protein coding gene
CNAG_05603	-1.22778	4.312e-05	hypothetical protein	N/A	protein coding gene
CNAG_02416	-1.22795	3.6237e-07	hypothetical protein	N/A	protein coding gene
CNAG_12827	-1.22826	1.13971e-05	unspecified product	N/A	ncRNA gene
CNAG_02106	-1.22898	2.76403e-11	mitochondrial intermembrane space import and assembly protein 40	N/A	protein coding gene
CNAG_00434	-1.23151	4.65841e-07	arginine N-methyltransferase 2	N/A	protein coding gene
CNAG_02403	-1.23199	4.20305e-11	NADH dehydrogenase (ubiquinone) 1 beta subcomplex 9	N/A	protein coding gene
CNAG_12037	-1.23271	0.00999643	unspecified product	N/A	ncRNA gene
CNAG_04683	-1.23336	4.25813e-08	hypothetical protein	N/A	protein coding gene
CNAG_03080	-1.23394	1.13936e-06	fatty acid elongase	N/A	protein coding gene
CNAG_02002	-1.23401	9.37368e-11	hypothetical protein	N/A	protein coding gene
CNAG_02703	-1.23614	6.1175e-06	hypothetical protein	N/A	protein coding gene
CNAG_05140	-1.23617	6.97181e-07	methylenetetrahydrofolate reductase	N/A	protein coding gene
CNAG_04312	-1.23648	2.19948e-12	mannose-6-phosphate isomerase	MAN1	protein coding gene
CNAG_00149	-1.23721	7.65725e-13	NADH dehydrogenase (ubiquinone) 1 alpha subcomplex 4	N/A	protein coding gene
CNAG_12238	-1.23834	0.0033709	unspecified product	N/A	ncRNA gene
CNAG_04360	-1.23859	7.16907e-06	tRNA (guanine37-N1)-methyltransferase	N/A	protein coding gene
CNAG_06125	-1.23973	3.7635e-07	elongation factor 1-alpha	TEF1	protein coding gene
CNAG_05978	-1.24031	3.71547e-09	glutamate-tRNA ligase	N/A	protein coding gene
CNAG_04707	-1.24139	0.000146128	hypothetical protein	N/A	protein coding gene
CNAG_05400	-1.24298	1.95371e-07	minor histocompatibility antigen H13	N/A	protein coding gene
CNAG_05633	-1.24391	2.76326e-06	ubiquinol-cytochrome c reductase subunit 9	N/A	protein coding gene
CNAG_01539	-1.24486	8.33918e-05	Myo-inositol-1-phosphate synthase	N/A	protein coding gene
CNAG_03165	-1.24581	3.49118e-08	hypothetical protein	N/A	protein coding gene
CNAG_07776	-1.24688	8.626e-07	tRNA pseudouridine(38-40) synthase	N/A	protein coding gene
CNAG_02198	-1.24878	3.92692e-06	mitochondrial inner membrane protease ATP23	N/A	protein coding gene
CNAG_05194	-1.25159	1.08654e-11	lipoyl synthase, mitochondrial	N/A	protein coding gene
CNAG_04182	-1.25668	8.70783e-09	hypothetical protein	N/A	protein coding gene
CNAG_05202	-1.25681	2.61939e-08	SET domain-containing protein 6	N/A	protein coding gene
CNAG_04768	-1.25688	1.83928e-07	hypothetical protein	N/A	protein coding gene
CNAG_01498	-1.25715	2.12733e-05	Arylsulfatase	AKP2	protein coding gene
CNAG_02136	-1.25748	7.5043e-07	small subunit ribosomal protein S6	N/A	protein coding gene
CNAG_05839	-1.25864	1.10319e-09	cytochrome c oxidase subunit 6B	N/A	protein coding gene
CNAG_12250	-1.25873	4.69793e-05	unspecified product	N/A	ncRNA gene
CNAG_05535	-1.25969	0.000231182	Pre-rRNA-processing protein FHL1, putative	FHL1	protein coding gene
CNAG_07940	-1.25972	7.12783e-06	hypothetical protein	BZP5	protein coding gene
CNAG_01594	-1.26052	6.60716e-06	glycine dehydrogenase	N/A	protein coding gene
CNAG_06350	-1.26148	2.76669e-06	hypothetical protein	N/A	protein coding gene
CNAG_06840	-1.26231	9.32519e-07	elongation factor 2	N/A	protein coding gene
CNAG_12882	-1.26236	0.00258925	unspecified product	N/A	ncRNA gene
CNAG_02802	-1.26272	0.000311546	inositol/phosphatidylinositol kinase	ARG2	protein coding gene
CNAG_00903	-1.26469	7.29267e-06	hypothetical protein	N/A	protein coding gene
CNAG_07382	-1.26521	1.67412e-10	hypothetical protein	N/A	protein coding gene
CNAG_00345	-1.26696	1.4248e-11	porphobilinogen synthase	N/A	protein coding gene
CNAG_03986	-1.26945	2.00637e-08	NAM9 protein	NAM9	protein coding gene
CNAG_02386	-1.2701	8.02367e-10	hypothetical protein	N/A	protein coding gene
CNAG_05578	-1.2711	4.27214e-05	hypothetical protein	N/A	protein coding gene
CNAG_07756	-1.27176	0.000505259	cell division control protein	N/A	protein coding gene
CNAG_03264	-1.27342	6.39851e-06	hypothetical protein	N/A	protein coding gene
CNAG_06906	-1.27501	7.11035e-08	Translation initiation factor 4B	TIF3	protein coding gene
CNAG_01283	-1.27577	2.20789e-09	beta-1,2-xylosyltransferase	CAP5	protein coding gene
CNAG_03766	-1.27768	9.49216e-07	ankyrin repeat-containing protein	N/A	protein coding gene
CNAG_05858	-1.27891	7.78157e-09	hypothetical protein	N/A	protein coding gene
CNAG_05265	-1.27906	7.64932e-05	hypothetical protein	N/A	protein coding gene
CNAG_03861	-1.28167	4.85853e-14	cytochrome c oxidase subunit 5a	N/A	protein coding gene
CNAG_06650	-1.28376	1.13775e-05	hypothetical protein	N/A	protein coding gene
CNAG_05789	-1.2845	5.68817e-05	hypothetical protein	N/A	protein coding gene
CNAG_01060	-1.28458	3.30025e-13	hypothetical protein, variant	N/A	protein coding gene
CNAG_02257	-1.28628	3.69979e-10	GTP-binding nuclear protein spi1	N/A	protein coding gene
CNAG_07465	-1.28839	3.92078e-05	hypothetical protein	N/A	protein coding gene
CNAG_04242	-1.2888	5.823e-07	hypothetical protein	N/A	protein coding gene
CNAG_03303	-1.29139	2.54531e-10	small subunit ribosomal protein S27	N/A	protein coding gene
CNAG_02580	-1.29234	3.39642e-09	hypothetical protein	LPI3	protein coding gene
CNAG_00590	-1.29321	5.96685e-05	para-aminobenzoate synthetase	N/A	protein coding gene
CNAG_05932	-1.30054	5.57857e-11	peptidyl-prolyl cis-trans isomerase D	N/A	protein coding gene
CNAG_03289	-1.30095	5.78873e-15	methionine aminopeptidase, type II	N/A	protein coding gene
CNAG_06378	-1.30171	7.33273e-06	hypothetical protein	N/A	protein coding gene
CNAG_00997	-1.30249	6.3254e-05	hypothetical protein	N/A	protein coding gene
CNAG_00697	-1.30409	7.60704e-16	UDP-glucose 4-epimerase	UGE1	protein coding gene
CNAG_04356	-1.30509	1.31201e-08	TPR repeat-containing protein	N/A	protein coding gene
CNAG_03641	-1.30581	1.65615e-13	translation initiation factor 3 subunit D	N/A	protein coding gene
CNAG_00643	-1.30587	4.50818e-05	hypothetical protein	N/A	protein coding gene
CNAG_07637	-1.30943	3.51559e-08	large subunit ribosomal protein L3	N/A	protein coding gene
CNAG_06456	-1.30988	1.56929e-07	hypothetical protein	N/A	protein coding gene
CNAG_05283	-1.31151	1.05482e-08	solute carrier family 25 (mitochondrial carrier protein), member 16	N/A	protein coding gene
CNAG_00265	-1.31412	2.51419e-06	isopentenyl-diphosphate delta-isomerase	IDI1	protein coding gene
CNAG_03636	-1.31429	5.44953e-06	DNA-directed RNA polymerase I and III subunit RPAC2	N/A	protein coding gene
CNAG_05621	-1.3146	8.69171e-07	folylpolyglutamate synthase	N/A	protein coding gene
CNAG_05111	-1.31558	6.16624e-11	hypothetical protein	N/A	protein coding gene
CNAG_06436	-1.31707	0.000131459	hypothetical protein	N/A	protein coding gene
CNAG_02354	-1.31757	4.74045e-07	large subunit ribosomal protein L2	N/A	protein coding gene
CNAG_04985	-1.31874	1.81502e-09	Nascent polypeptide-associated complex subunit alpha	N/A	protein coding gene
CNAG_02359	-1.31945	3.12578e-10	small subunit ribosomal protein S25e	N/A	protein coding gene
CNAG_01136	-1.32268	1.63778e-17	hypothetical protein	N/A	protein coding gene
CNAG_01320	-1.32314	5.99775e-15	large subunit ribosomal protein L17	N/A	protein coding gene
CNAG_00529	-1.32432	7.81032e-07	sulfite transporter	N/A	protein coding gene
CNAG_01496	-1.32438	7.00575e-19	protein phosphatase 5	PPT1	protein coding gene
CNAG_02443	-1.32651	6.83867e-08	NADH dehydrogenase	N/A	protein coding gene
CNAG_01253	-1.32706	5.23821e-14	mitochondrial import inner membrane translocase subunit TIM10	N/A	protein coding gene
CNAG_07736	-1.32894	0.00386516	glucan endo-1,3-alpha-glucosidase agn1	N/A	protein coding gene
CNAG_05927	-1.32978	1.36469e-09	ATP synthase mitochondrial F1 complex assembly factor 1	N/A	protein coding gene
CNAG_01345	-1.33452	5.03344e-11	small subunit ribosomal protein S2	N/A	protein coding gene
CNAG_02212	-1.33749	5.14114e-07	translation initiation factor 3 subunit A	N/A	protein coding gene
CNAG_05972	-1.34004	0.00422627	hypothetical protein	N/A	protein coding gene
CNAG_01991	-1.34089	1.46354e-14	cytochrome c oxidase subunit 4	N/A	protein coding gene
CNAG_13172	-1.34168	0.00104504	unspecified product	N/A	ncRNA gene
CNAG_01323	-1.34185	2.0692e-11	ubiquinol-cytochrome c reductase subunit 7	N/A	protein coding gene
CNAG_04901	-1.34212	9.95955e-10	hypothetical protein	N/A	protein coding gene
CNAG_02870	-1.34499	1.68474e-07	folylpolyglutamate synthase	MET7	protein coding gene
CNAG_00007	-1.34579	1.64952e-07	methionine-tRNA ligase	N/A	protein coding gene
CNAG_05582	-1.34656	0.0243435	hypothetical protein	N/A	protein coding gene
CNAG_13036	-1.35396	0.00112237	unspecified product	N/A	ncRNA gene
CNAG_02192	-1.35499	0.0304371	hypothetical protein	N/A	protein coding gene
CNAG_00022	-1.35559	1.27638e-10	cytochrome c heme-lyase	N/A	protein coding gene
CNAG_07957	-1.35698	4.23213e-09	WD repeat and SOF domain-containing protein 1	N/A	protein coding gene
CNAG_05619	-1.35713	7.5637e-08	TPR repeat-containing protein	N/A	protein coding gene
CNAG_06051	-1.35732	9.65815e-12	galactokinase	GAL1	protein coding gene
CNAG_06707	-1.35997	4.26332e-06	hypothetical protein	N/A	protein coding gene
CNAG_05267	-1.36061	2.5345e-08	NADH dehydrogenase (ubiquinone) Fe-S protein 5	N/A	protein coding gene
CNAG_02036	-1.36144	1.63029e-05	putative sugar transporter	CAS4	protein coding gene
[truncated: 657 more rows]

## Sheet: gcn4_ros_vs_wt_ros_anno_filtere
gene_id	log2FoldChange	padj	Product.Description	Gene.Name.or.Symbol	Gene.Type
CNAG_00005	-1.07865	0.00504523	TPR repeat-containing protein	N/A	protein coding gene
CNAG_00015	-1.3587	2.39612e-07	hypothetical protein	N/A	protein coding gene
CNAG_00024	1.17735	5.224e-08	hypothetical protein	N/A	protein coding gene
CNAG_00025	1.08711	5.22456e-05	vacuolar calcium exchanger	VCX1	protein coding gene
CNAG_00026	-2.23895	8.65764e-35	kynurenine aminotransferase, variant	N/A	protein coding gene
CNAG_00030	-5.10027	3.07127e-65	D-3-phosphoglycerate dehydrogenase	N/A	protein coding gene
CNAG_00036	1.42774	0.000710593	SEC14 cytosolic factor	SEC14-2	protein coding gene
CNAG_00039	1.06686	7.59779e-05	hypothetical protein	ZFC6	protein coding gene
CNAG_00040	-0.827878	0.0104246	cytochrome P450, family 51 (sterol 14- demethylase)	ERG11	protein coding gene
CNAG_00043	1.28555	7.85317e-06	hypothetical protein	N/A	protein coding gene
CNAG_00047	0.999237	0.00775956	pyruvate dehydrogenase kinase	PKP1	protein coding gene
CNAG_00050	-0.887499	2.93887e-05	hypothetical protein	N/A	protein coding gene
CNAG_00052	2.89369	0.000637328	hypothetical protein	N/A	protein coding gene
CNAG_00053	-1.27302	0.0028734	hypothetical protein	N/A	protein coding gene
CNAG_00057	1.21563	0.00228708	fructose-1,6-bisphosphatase I	FPP1	protein coding gene
CNAG_00060	1.67838	1.97252e-21	chaperone regulator	N/A	protein coding gene
CNAG_00061	1.18614	0.000528841	citrate synthase, mitochondrial	CIT1	protein coding gene
CNAG_00063	-0.94225	0.00133338	Histone H3	CSE4	protein coding gene
CNAG_00074	1.7377	4.11593e-16	protein PNS1	N/A	protein coding gene
CNAG_00075	1.03651	0.00157877	hypothetical protein	N/A	protein coding gene
CNAG_00077	1.75243	1.1316e-14	solute carrier family 26 (sodium-independent sulfate anion transporter), member 11	N/A	protein coding gene
CNAG_00078	-1.52674	1.15585e-06	vacuolar protein	N/A	protein coding gene
CNAG_00086	0.811363	0.0110015	N2,N2-dimethylguanosine tRNA methyltransferase	N/A	protein coding gene
CNAG_00087	1.06058	0.000105979	hypothetical protein	N/A	protein coding gene
CNAG_00091	2.49926	0.013695	hypothetical protein	N/A	protein coding gene
CNAG_00093	2.5771	1.93366e-06	hypothetical protein	N/A	protein coding gene
CNAG_00099	-0.822992	0.00672983	minichromosome maintenance protein 3	N/A	protein coding gene
CNAG_00104	1.07343	0.000711556	elongation factor 3	N/A	protein coding gene
CNAG_00107	2.36198	6.71575e-07	hypothetical protein	N/A	protein coding gene
CNAG_00110	-1.64917	2.55048e-05	hypothetical protein	HPI3	protein coding gene
CNAG_00115	0.988749	0.000329325	chlorophyll synthesis pathway protein BchC	N/A	protein coding gene
CNAG_00118	-1.10559	8.31703e-05	hypothetical protein	N/A	protein coding gene
CNAG_00119	-0.887614	1.54034e-05	hypothetical protein	N/A	protein coding gene
CNAG_00121	1.02833	0.000200393	glycerol-3-phosphate dehydrogenase (NAD())	N/A	protein coding gene
CNAG_00123	-0.914388	0.047639	hypothetical protein	N/A	protein coding gene
CNAG_00127	-0.871547	0.00149401	hypothetical protein	N/A	protein coding gene
CNAG_00128	-1.80379	1.57353e-06	hypothetical protein	N/A	protein coding gene
CNAG_00130	1.86723	1.74244e-05	CAMK/CAMK1/CAMK1-RCK protein kinase	RCK2	protein coding gene
CNAG_00131	-1.66622	2.00578e-07	Alcohol dehydrogenase	N/A	protein coding gene
CNAG_00134	1.38617	9.8614e-06	hypothetical protein	N/A	protein coding gene
CNAG_00139	1.52717	0.0006389	hypothetical protein	N/A	protein coding gene
CNAG_00141	-0.857646	0.000182407	monooxygenase	N/A	protein coding gene
CNAG_00142	2.04316	7.18888e-11	hypothetical protein	N/A	protein coding gene
CNAG_00143	-2.60959	9.64879e-31	phosphoribosylaminoimidazolesuccinocarboxamide synthase	N/A	protein coding gene
CNAG_00144	-1.51118	1.35592e-05	hypothetical protein	N/A	protein coding gene
CNAG_00145	-0.911131	4.12373e-05	actin-2	N/A	protein coding gene
CNAG_00148	0.842845	0.00703808	hypothetical protein	N/A	protein coding gene
CNAG_00150	-1.68289	9.65541e-15	peptidase	PQP1	protein coding gene
CNAG_00154	1.08176	0.0061849	oxidoreductase	N/A	protein coding gene
CNAG_00156	1.22677	0.000671516	Putative zinc finger transcription factor	SP1	protein coding gene
CNAG_00158	-1.06866	9.83867e-06	glycosyltransferase	N/A	protein coding gene
CNAG_00162	-2.55004	4.03316e-16	alternative oxidase, mitochondrial	AOX1	protein coding gene
CNAG_00164	1.40163	0.00772791	hypothetical protein	N/A	protein coding gene
CNAG_00166	1.6909	7.56838e-11	ATP-dependent RNA helicase DBP8	N/A	protein coding gene
CNAG_00171	-0.997591	4.61877e-09	peroxin-2	N/A	protein coding gene
CNAG_00172	-1.86627	1.93215e-08	kinesin	N/A	protein coding gene
CNAG_00176	-1.33035	7.60999e-10	glutamate carboxypeptidase	N/A	protein coding gene
CNAG_00180	1.2597	0.00043158	ubiquitin carboxyl-terminal hydrolase L3	N/A	protein coding gene
CNAG_00184	0.848814	2.17531e-06	pre-mRNA cleavage complex 2 protein Pcf11	N/A	protein coding gene
CNAG_00187	0.978018	2.4261e-07	ubiquitin carboxyl-terminal hydrolase 1	UBP16	protein coding gene
CNAG_00191	-0.899468	0.0149132	etoposide-induced protein	N/A	protein coding gene
CNAG_00193	-1.66062	4.34252e-10	GATA type zinc finger protein asd-4	GAT1	protein coding gene
CNAG_00229	1.34535	1.92155e-05	hypothetical protein	N/A	protein coding gene
CNAG_00235	-1.06758	7.05863e-06	amt family ammonium transporter	AMT1	protein coding gene
CNAG_00238	-1.30288	3.3649e-06	isoleucine-tRNA ligase	N/A	protein coding gene
CNAG_00247	-0.986808	1.06327e-05	alpha-aminoadipic semialdehyde synthase	LYS9	protein coding gene
CNAG_00250	-1.37455	6.02448e-06	hypothetical protein	N/A	protein coding gene
CNAG_00254	2.41382	7.18367e-11	NADH dehydrogenase	N/A	protein coding gene
CNAG_00255	-1.48178	1.95394e-17	hypothetical protein	N/A	protein coding gene
CNAG_00256	-1.06712	3.54128e-09	Aspartate-semialdehyde dehydrogenase	N/A	protein coding gene
CNAG_00258	-0.961984	0.000965608	Fungal gamma tubulin complex family protein	N/A	protein coding gene
CNAG_00259	1.21431	3.67205e-05	bud site selection protein	N/A	protein coding gene
CNAG_00263	1.10968	1.44117e-06	serine/threonine/tyrosine-interacting protein	PTP4	protein coding gene
CNAG_00264	1.12415	0.00049678	nuclease I	N/A	protein coding gene
CNAG_00266	0.857407	0.00078187	hypothetical protein	YFH7	protein coding gene
CNAG_00268	-2.39364	2.48363e-40	acetolactate synthase, mitochondrial	ILV2	protein coding gene
CNAG_00275	-1.86839	2.95159e-08	hypothetical protein	N/A	protein coding gene
CNAG_00276	-0.85964	0.00130017	hypothetical protein	N/A	protein coding gene
CNAG_00292	0.86254	0.000799663	zinc finger protein	N/A	protein coding gene
CNAG_00301	1.23848	0.00779979	hypothetical protein	N/A	protein coding gene
CNAG_00302	0.875617	0.0184744	hypothetical protein	N/A	protein coding gene
CNAG_00306	1.96069	1.5786e-05	Copper-detoxifying metallothionein 2	MTN2	protein coding gene
CNAG_00313	-1.0205	5.66133e-09	hypothetical protein	N/A	protein coding gene
CNAG_00315	1.48272	0.0123316	HHE domain-containing protein	N/A	protein coding gene
CNAG_00333	-0.988051	1.79029e-05	hypothetical protein	N/A	protein coding gene
CNAG_00334	1.00421	0.00020288	hsp75-like protein	N/A	protein coding gene
CNAG_00336	0.840589	0.00400883	hypothetical protein	N/A	protein coding gene
CNAG_00337	0.989217	0.000995628	hypothetical protein	N/A	protein coding gene
CNAG_00349	-1.80229	1.43423e-21	hypothetical protein	N/A	protein coding gene
CNAG_00359	-1.29139	4.68455e-10	hypothetical protein	N/A	protein coding gene
CNAG_00363	1.17728	0.000179632	Two-component-like sensor kinase	TCO6	protein coding gene
CNAG_00373	-1.2877	6.78134e-07	glucan 1,3-beta-glucosidase	N/A	protein coding gene
CNAG_00374	1.69059	0.000457196	hypothetical protein	N/A	protein coding gene
CNAG_00385	-0.876801	1.03886e-07	20S proteasome subunit beta 3	N/A	protein coding gene
CNAG_00406	-1.17389	0.000914681	hypothetical protein	N/A	protein coding gene
CNAG_00408	1.2465	0.000620885	serine/threonine-protein phosphatase PP-X isozyme 1	PPH3	protein coding gene
CNAG_00409	1.26552	0.000775663	hypothetical protein	N/A	protein coding gene
CNAG_00416	-0.950894	0.00201637	f-box/wd-repeat protein lin-23	N/A	protein coding gene
CNAG_00423	-1.19303	0.000166485	kinetochore protein Spc24, fungi type	N/A	protein coding gene
CNAG_00424	1.39535	6.73403e-10	choline-phosphate cytidylyltransferase	N/A	protein coding gene
CNAG_00429	1.39001	0.000529842	tRNA-dihydrouridine synthase 1	N/A	protein coding gene
CNAG_00444	-1.19286	0.000434792	hypothetical protein	N/A	protein coding gene
CNAG_00445	0.844459	0.00641684	nonhistone chromosomal protein	NHP6B01	protein coding gene
CNAG_00450	-1.65007	6.26907e-14	3-isopropylmalate dehydrogenase	LEU2	protein coding gene
CNAG_00453	1.43561	9.35679e-07	mitochondrial protein	N/A	protein coding gene
CNAG_00454	2.66602	0.0120192	hypothetical protein	N/A	protein coding gene
CNAG_00455	1.57909	6.85436e-10	ubiquitin carboxyl-terminal hydrolase Ubp16	UBP16	protein coding gene
CNAG_00457	-1.23822	9.98243e-19	Glutamine synthetase	GLN1	protein coding gene
CNAG_00462	-3.13402	1.04321e-52	electron-transferring-flavoprotein dehydrogenase	N/A	protein coding gene
CNAG_00465	2.06192	0.0001558	hypothetical protein	N/A	protein coding gene
CNAG_00467	-1.11698	5.18505e-07	hypothetical protein, variant	N/A	protein coding gene
CNAG_00474	-1.17846	9.62851e-09	hypothetical protein	N/A	protein coding gene
CNAG_00475	-0.925601	0.000926902	WSC domain-containing protein	N/A	protein coding gene
CNAG_00480	1.38866	1.49681e-07	hypothetical protein	N/A	protein coding gene
CNAG_00485	2.08038	0.0196997	hypothetical protein	N/A	protein coding gene
CNAG_00488	1.31151	4.27533e-08	hypothetical protein	N/A	protein coding gene
CNAG_00490	0.859923	0.00325354	acetyl-CoA acyltransferase	N/A	protein coding gene
CNAG_00491	1.28117	2.36575e-05	hypothetical protein	N/A	protein coding gene
CNAG_00497	1.84409	4.98426e-07	hypothetical protein	N/A	protein coding gene
CNAG_00508	0.868791	0.00172517	vacuolar protein sorting-associated protein vps17	VPS17	protein coding gene
CNAG_00511	0.987218	0.0183164	hypothetical protein	N/A	protein coding gene
CNAG_00513	1.46517	4.4537e-06	nucleolar protein 53	N/A	protein coding gene
CNAG_00516	-0.808235	0.00133695	peroxin-7	PEX7	protein coding gene
CNAG_00519	-1.16921	1.88921e-08	lathosterol oxidase	ERG3	protein coding gene
CNAG_00521	1.11365	0.00152784	hypothetical protein	N/A	protein coding gene
CNAG_00522	1.98724	5.59595e-06	C2 domain-containing protein	N/A	protein coding gene
CNAG_00529	0.928331	0.00105708	sulfite transporter	N/A	protein coding gene
CNAG_00531	1.41296	0.000132953	potassium/sodium efflux P-type ATPase, fungal- type	ENA1	protein coding gene
CNAG_00532	-2.62945	9.56808e-45	hypothetical protein	N/A	protein coding gene
CNAG_00539	1.29664	0.0106439	membrane transporter	N/A	protein coding gene
CNAG_00546	1.11525	3.4931e-06	Chitin synthase	CHS4	protein coding gene
CNAG_00554	1.02695	0.000775913	inositol phosphorylsphingolipid-phospholipase C	ISC1	protein coding gene
CNAG_00563	0.96953	0.00328629	hypothetical protein	N/A	protein coding gene
CNAG_00566	1.34277	9.11934e-06	DNA ligase 1	N/A	protein coding gene
CNAG_00575	1.79626	0.000285146	Catalase 3	CAT3	protein coding gene
CNAG_00577	0.99832	1.80919e-07	hypothetical protein	N/A	protein coding gene
CNAG_00581	1.22975	0.000262274	saccharopepsin	N/A	protein coding gene
CNAG_00582	1.17106	3.55779e-06	vacuolar transporter chaperone 1	N/A	protein coding gene
CNAG_00585	1.92651	9.51232e-09	hypothetical protein	N/A	protein coding gene
CNAG_00586	1.11462	0.000345071	hypothetical protein	N/A	protein coding gene
CNAG_00587	-0.986839	0.047192	hypothetical protein	N/A	protein coding gene
CNAG_00588	-1.62764	3.55193e-06	hypothetical protein	N/A	protein coding gene
CNAG_00595	1.50828	2.46473e-07	hypothetical protein	N/A	protein coding gene
CNAG_00596	0.88251	0.0113205	hypothetical protein	N/A	protein coding gene
CNAG_00603	0.863248	0.0126811	pre-rRNA-processing protein PNO1	N/A	protein coding gene
CNAG_00605	1.01973	0.0160132	cytoplasmic protein	N/A	protein coding gene
CNAG_00612	0.93541	0.0100259	DNA excision repair protein ERCC-3	N/A	protein coding gene
CNAG_00613	1.11985	0.0011559	Cytosine deaminase	FCY1	protein coding gene
CNAG_00614	1.20825	0.000467148	hypothetical protein	N/A	protein coding gene
CNAG_00622	-3.13878	1.77189e-52	Acetylornithine aminotransferase	ARG8	protein coding gene
CNAG_00627	2.25099	1.52905e-05	specific transcriptional repressor	N/A	protein coding gene
CNAG_00633	0.853768	0.00533345	hypothetical protein	N/A	protein coding gene
CNAG_00637	1.90796	0.000141433	Cystathionine beta-synthase	N/A	protein coding gene
CNAG_00638	2.10104	6.63822e-06	GTPase	N/A	protein coding gene
CNAG_00643	0.811785	0.0178123	hypothetical protein	N/A	protein coding gene
CNAG_00648	2.1502	6.50398e-06	esterase/lipase	N/A	protein coding gene
CNAG_00649	-2.93755	8.89797e-47	tryptophan synthase, beta subunit	N/A	protein coding gene
CNAG_00661	-0.881895	0.000153457	hypothetical protein	N/A	protein coding gene
CNAG_00670	-0.868737	0.0184622	hypothetical protein	FZC12	protein coding gene
CNAG_00675	-1.36242	1.88921e-08	carnitine/acyl carnitine carrier	N/A	protein coding gene
CNAG_00677	-1.22115	0.000448775	E3 ubiquitin-protein ligase UHRF1	N/A	protein coding gene
CNAG_00678	-1.09052	5.4753e-09	urease accessory protein UreG	URE7	protein coding gene
CNAG_00680	-1.78528	1.21616e-06	kinetochore protein nuf2	N/A	protein coding gene
CNAG_00681	-1.80713	5.16251e-06	condensin complex subunit 3	N/A	protein coding gene
CNAG_00685	0.869734	0.000360657	pre-mRNA-splicing ATP-dependent RNA helicase PRP28	N/A	protein coding gene
CNAG_00686	2.28506	1.35868e-07	hypothetical protein	N/A	protein coding gene
CNAG_00691	0.965718	0.000299963	hypothetical protein	N/A	protein coding gene
CNAG_00697	0.817858	1.69053e-06	UDP-glucose 4-epimerase	UGE1	protein coding gene
CNAG_00700	-0.991867	0.0022677	phosphoribosylaminoimidazolecarboxamide formyltransferase/IMP cyclohydrolase	N/A	protein coding gene
CNAG_00706	0.819098	0.0186791	RNA-binding protein rnp24	N/A	protein coding gene
CNAG_00709	-1.56937	1.1208e-07	uracil-DNA glycosylase	N/A	protein coding gene
CNAG_00710	1.00878	0.00464182	Glutamine synthetase	N/A	protein coding gene
CNAG_00714	-0.851572	0.000492252	hypothetical protein	N/A	protein coding gene
CNAG_00717	0.881619	0.00160263	hypothetical protein	N/A	protein coding gene
CNAG_00726	-2.37209	0.00410173	hypothetical protein	N/A	protein coding gene
CNAG_00727	1.13126	0.00382415	mitochondrial protein with role in iron accumulation	N/A	protein coding gene
CNAG_00728	-2.27762	2.18766e-21	dityrosine transporter	N/A	protein coding gene
CNAG_00730	-1.67284	3.74992e-07	ATP-binding cassette transporter	AFR1	protein coding gene
CNAG_00732	2.01546	1.90286e-07	hypothetical protein, variant 2	CCD3	protein coding gene
CNAG_00743	-2.49809	5.3968e-33	imidazoleglycerol phosphate synthase, cyclase subunit	N/A	protein coding gene
CNAG_00744	0.81013	0.000759468	alpha 1,6-mannosyltransferase	OCH1	protein coding gene
CNAG_00751	1.75016	0.0410899	hypothetical protein	N/A	protein coding gene
CNAG_00754	0.946322	0.000557411	ATP-binding cassette, sub-family E, member 1	N/A	protein coding gene
CNAG_00760	-0.929461	1.51555e-05	methylenetetrahydrofolate reductase	N/A	protein coding gene
CNAG_00762	1.28641	2.40014e-05	diphthamide biosynthesis protein 1	DPH1	protein coding gene
CNAG_00764	1.2654	3.28096e-05	ATP-dependent RNA helicase DBP4	N/A	protein coding gene
CNAG_00766	1.23101	0.00817385	hypothetical protein	N/A	protein coding gene
CNAG_00769	0.861358	0.00338741	STE/STE7 protein kinase	PBS2	protein coding gene
CNAG_00770	-1.14564	4.54062e-07	DNA mismatch repair protein Msh2	MSH2	protein coding gene
CNAG_00774	-3.92722	7.29027e-62	phosphoglycerate dehydrogenase	N/A	protein coding gene
CNAG_00775	1.05099	0.00069905	U3 small nucleolar RNA-associated protein 15	N/A	protein coding gene
CNAG_00788	-1.37847	3.08159e-05	NADH dehydrogenase	NDH1	protein coding gene
CNAG_00791	-1.40752	1.27222e-07	hypothetical protein	HLH1	protein coding gene
CNAG_00798	1.00968	0.0159476	hypothetical protein	N/A	protein coding gene
CNAG_00800	1.26993	9.12601e-06	nicotinamidase	N/A	protein coding gene
CNAG_00802	0.846827	0.0174789	calcineurin-binding protein	CBP1	protein coding gene
CNAG_00803	1.043	5.58366e-05	solute carrier family 24 (sodium/potassium/calcium exchanger), member 6	N/A	protein coding gene
CNAG_00807	1.90826	2.86827e-07	hypothetical protein	N/A	protein coding gene
CNAG_00809	1.41654	1.48588e-08	ATP-dependent RNA helicase DED1	N/A	protein coding gene
CNAG_00811	-3.06297	4.25452e-64	anthranilate phosphoribosyltransferase	N/A	protein coding gene
CNAG_00813	1.52628	0.0308671	hypothetical protein	N/A	protein coding gene
CNAG_00816	0.917628	0.00286791	microtubule binding protein	N/A	protein coding gene
CNAG_00822	0.890287	5.22456e-05	ribosome assembly protein SQT1	N/A	protein coding gene
CNAG_00827	-1.72268	0.0396349	ribose 5-phosphate isomerase	N/A	protein coding gene
CNAG_00834	2.71577	0.00179551	Phosphatidylserine decarboxylase	N/A	protein coding gene
CNAG_00836	-1.30203	8.70802e-06	2-hydroxyacid dehydrogenase	N/A	protein coding gene
CNAG_00838	-2.21443	2.5346e-14	hypothetical protein	N/A	protein coding gene
CNAG_00839	-0.945414	4.67115e-05	mitochondrial protein	N/A	protein coding gene
CNAG_00845	1.38431	3.91315e-06	hypothetical protein	N/A	protein coding gene
CNAG_00848	2.85188	0.00297626	hypothetical protein	N/A	protein coding gene
CNAG_00849	1.65317	7.71135e-06	hypothetical protein	N/A	protein coding gene
CNAG_00851	2.23702	1.89348e-07	hypothetical protein	N/A	protein coding gene
CNAG_00854	-1.48362	5.14188e-08	C-8 sterol isomerase	ERG2	protein coding gene
CNAG_00860	1.01238	6.55778e-05	hypothetical protein	N/A	protein coding gene
CNAG_00861	-1.87851	3.08998e-10	3-hydroxyacyl-CoA dehydrogenase	N/A	protein coding gene
CNAG_00864	1.08375	0.0188662	myo-inositol transporter, putative	ITR2	protein coding gene
CNAG_00869	-1.18854	0.00455152	ATP-binding cassette transporter	PDR5	protein coding gene
CNAG_00870	2.5648	2.82412e-05	hypothetical protein	N/A	protein coding gene
CNAG_00873	1.45719	0.000743804	hypothetical protein	N/A	protein coding gene
CNAG_00874	0.848567	0.00759707	multisite-specific tRNA:(cytosine-C5)- methyltransferase	N/A	protein coding gene
CNAG_00877	-0.938134	5.5018e-10	Adenylate kinase	N/A	protein coding gene
CNAG_00879	1.47031	6.81204e-05	Glutamate dehydrogenase	N/A	protein coding gene
CNAG_00884	0.978473	0.000207409	exocyst complex component protein	N/A	protein coding gene
CNAG_00890	-1.05532	0.000435627	hypothetical protein	N/A	protein coding gene
CNAG_00891	1.71095	1.94156e-26	ATP-binding cassette, subfamily F, member 2	N/A	protein coding gene
CNAG_00893	1.47296	7.00521e-07	hypothetical protein	N/A	protein coding gene
CNAG_00899	1.09254	0.00581061	hypothetical protein	N/A	protein coding gene
CNAG_00900	0.943309	0.00110148	hypothetical protein	N/A	protein coding gene
CNAG_00901	0.960953	0.00112999	hypothetical protein	N/A	protein coding gene
CNAG_00906	1.33192	0.000637095	nucleolar pre-ribosomal-associated protein 1	N/A	protein coding gene
CNAG_00911	-3.69282	0.00481739	phytanoyl-CoA dioxygenase	N/A	protein coding gene
CNAG_00920	1.32359	0.00110383	YjeF family protein	N/A	protein coding gene
CNAG_00925	1.12561	4.9128e-05	Identified spore protein 7	ISP7	protein coding gene
CNAG_00930	-1.81742	2.27579e-09	Argininosuccinate synthase	N/A	protein coding gene
CNAG_00931	-1.75582	6.76627e-17	protein transporter	N/A	protein coding gene
CNAG_00932	1.82533	0.000933818	hypothetical protein	N/A	protein coding gene
CNAG_00935	0.811996	7.93004e-08	DNA-binding protein	N/A	protein coding gene
CNAG_00960	1.1304	4.53774e-05	ATP-dependent RNA helicase DHX8/PRP22	N/A	protein coding gene
CNAG_00961	2.36268	6.40582e-06	hypothetical protein	N/A	protein coding gene
CNAG_00964	0.957138	0.00264607	hypothetical protein	N/A	protein coding gene
CNAG_00966	-1.13813	2.58514e-08	aromatic-L-amino-acid decarboxylase	N/A	protein coding gene
CNAG_00969	-0.983491	0.000125446	hypothetical protein	N/A	protein coding gene
CNAG_00970	0.968515	7.99118e-07	phosphatidate cytidylyltransferase	N/A	protein coding gene
CNAG_00972	1.57776	8.64605e-08	hypothetical protein	N/A	protein coding gene
CNAG_00976	-1.5956	9.15914e-18	carbamoyl-phosphate synthase, small subunit	N/A	protein coding gene
CNAG_00981	1.55695	0.00209743	hypothetical protein	N/A	protein coding gene
CNAG_00984	2.22756	0.00276161	glucose and ribitol dehydrogenase	N/A	protein coding gene
CNAG_00991	-1.07934	8.61046e-08	flap endonuclease 1	N/A	protein coding gene
CNAG_00992	-3.65647	4.91771e-54	homocitrate synthase, mitochondrial	N/A	protein coding gene
CNAG_00995	2.58962	0.00106915	hypothetical protein	N/A	protein coding gene
CNAG_01005	0.851206	0.00114157	glutaredoxin	N/A	protein coding gene
CNAG_01007	1.73799	3.26143e-07	C2 domain-containing protein	N/A	protein coding gene
CNAG_01010	1.40388	5.29742e-07	hypothetical protein	N/A	protein coding gene
CNAG_01014	1.4113	0.00197076	hypothetical protein	ZFC4	protein coding gene
CNAG_01021	-2.17105	5.178e-33	ATP phosphoribosyltransferase	N/A	protein coding gene
CNAG_01022	1.13041	0.000612595	hypothetical protein	N/A	protein coding gene
CNAG_01029	1.42452	7.4385e-12	impact family protein, variant	N/A	protein coding gene
CNAG_01031	2.46967	3.61453e-06	hypothetical protein	N/A	protein coding gene
CNAG_01032	1.17104	0.000192398	hypothetical protein	N/A	protein coding gene
CNAG_01040	1.05785	0.00708094	carboxypeptidase D	N/A	protein coding gene
CNAG_01043	1.536	7.05863e-06	hypothetical protein	N/A	protein coding gene
CNAG_01047	1.28602	0.0080001	hypothetical protein	N/A	protein coding gene
CNAG_01048	1.21768	0.00211771	hypothetical protein	N/A	protein coding gene
CNAG_01051	-1.23349	8.5883e-07	dynactin 1	NIP100	protein coding gene
CNAG_01052	2.25583	0.0304458	hypothetical protein	N/A	protein coding gene
CNAG_01060	0.94273	3.23585e-07	hypothetical protein, variant	N/A	protein coding gene
CNAG_01061	-1.9083	3.89516e-10	serine/threonine protein kinase	FRK102	protein coding gene
CNAG_01069	-1.26595	1.07885e-15	hypothetical protein	N/A	protein coding gene
CNAG_01075	-2.83033	3.58019e-25	methylmalonate-semialdehyde dehydrogenase (acylating)	N/A	protein coding gene
CNAG_01076	-1.43354	1.40582e-07	4-aminobutyrate aminotransferase	N/A	protein coding gene
CNAG_01077	-1.16314	0.00349972	hypothetical protein	N/A	protein coding gene
CNAG_01084	1.10587	0.000209411	ubiquitin-conjugating enzyme 4	UBC4	protein coding gene
CNAG_01085	0.89196	0.00207698	hypothetical protein	N/A	protein coding gene
CNAG_01090	2.33389	1.67549e-06	alpha/beta hydrolase fold protein	N/A	protein coding gene
CNAG_01094	0.925485	0.000615146	pre-mRNA-splicing factor CWC25	N/A	protein coding gene
CNAG_01097	1.39267	0.000197089	short-chain dehydrogenase/reductase SDR	N/A	protein coding gene
CNAG_01098	0.868298	0.00422164	pre-rRNA-processing protein ipi1	N/A	protein coding gene
CNAG_01102	2.47886	0.00264622	oxidoreductase	N/A	protein coding gene
CNAG_01105	-1.41886	2.58201e-05	hypothetical protein	N/A	protein coding gene
CNAG_01107	-1.19627	1.15305e-14	phosphatidylinositol glycan, class A	N/A	protein coding gene
CNAG_01109	-0.859505	0.000232308	hypothetical protein	N/A	protein coding gene
CNAG_01112	0.950332	0.0127125	xenobiotic reductase	N/A	protein coding gene
CNAG_01117	1.35148	2.43929e-09	elongation factor 3	EF3	protein coding gene
CNAG_01118	-4.23695	8.25594e-25	AAT family amino acid transporter	N/A	protein coding gene
CNAG_01119	-0.975069	8.33057e-05	POT family proton-dependent oligopeptide transporter	N/A	protein coding gene
CNAG_01127	-1.11014	3.95835e-06	hypothetical protein	N/A	protein coding gene
CNAG_01129	-0.98798	7.8578e-09	lanosterol synthase	ERG7	protein coding gene
CNAG_01132	1.28152	2.60951e-05	nucleolar protein 6	N/A	protein coding gene
CNAG_01134	-1.15632	8.55449e-06	hypothetical protein	N/A	protein coding gene
CNAG_01137	1.85517	3.81527e-05	aconitate hydratase, mitochondrial	N/A	protein coding gene
CNAG_01140	1.57975	3.56216e-07	ATP-dependent RNA helicase DRS1	N/A	protein coding gene
CNAG_01142	1.02801	0.00133695	endoplasmic reticulum protein	N/A	protein coding gene
CNAG_01146	1.03563	0.0032593	U3 small nucleolar RNA-associated protein 22	N/A	protein coding gene
CNAG_01148	1.46918	1.48788e-06	FK506-binding protein 4	FPR3	protein coding gene
CNAG_01149	-0.881082	0.000933888	hypothetical protein	N/A	protein coding gene
CNAG_01150	0.963916	0.000286037	omega-6 fatty acid desaturase (delta-12 desaturase)	N/A	protein coding gene
CNAG_01154	1.62798	7.13198e-05	hypothetical protein	N/A	protein coding gene
CNAG_01155	1.74348	2.42561e-06	glycerol kinase	GUT1	protein coding gene
CNAG_01157	-0.879199	0.000454548	hypothetical protein	N/A	protein coding gene
CNAG_01158	0.868561	4.38641e-05	branchpoint-bridging protein	N/A	protein coding gene
CNAG_01162	1.13592	5.56078e-08	hypothetical protein	MAK3201	protein coding gene
CNAG_01171	1.49658	1.48788e-06	hypothetical protein	N/A	protein coding gene
CNAG_01172	-1.28712	0.000127246	parallel beta-helix repeat protein	PBX1	protein coding gene
CNAG_01179	1.02218	0.00500893	DNA-directed RNA polymerase I and III subunit RPAC1	N/A	protein coding gene
CNAG_01183	-1.19842	2.55471e-12	hypothetical protein	LSB1	protein coding gene
CNAG_01184	1.03361	0.00160072	hypothetical protein	N/A	protein coding gene
CNAG_01185	0.847776	1.62304e-05	Hsp70-like protein	N/A	protein coding gene
CNAG_01189	1.30813	0.000751362	DNA-directed RNA polymerase I subunit RPA1	N/A	protein coding gene
CNAG_01196	1.30122	1.31575e-07	tyrosyl-DNA phosphodiesterase 1	N/A	protein coding gene
CNAG_01212	1.65742	9.24815e-07	hypothetical protein	N/A	protein coding gene
CNAG_01221	0.873783	0.0010213	di-trans,poly-cis-decaprenylcistransferase	N/A	protein coding gene
CNAG_01228	-1.0691	1.17168e-06	hypothetical protein	N/A	protein coding gene
CNAG_01234	1.43025	0.000551633	spore wall assembly-associated protein	N/A	protein coding gene
CNAG_01236	1.49909	3.42688e-06	rRNA-processing protein EBP2	N/A	protein coding gene
CNAG_01238	-2.28976	1.44044e-25	arginine biosynthesis ArgJ, mitochondrial	N/A	protein coding gene
CNAG_01239	-1.58494	2.45585e-09	Chitin deacetylase	CDA3	protein coding gene
CNAG_01242	1.01528	0.0130128	CCAAT-binding transcription factor HapX	HAPX	protein coding gene
CNAG_01257	0.984144	0.0348478	aldo-keto reductase	N/A	protein coding gene
CNAG_01261	1.67309	4.4586e-05	myosin I binding protein	N/A	protein coding gene
CNAG_01262	-0.890702	8.6355e-05	guanine nucleotide-binding protein subunit beta	GPB1	protein coding gene
CNAG_01267	-3.48406	1.28893e-64	hypothetical protein	N/A	protein coding gene
CNAG_01268	-4.17317	0.000762789	hypothetical protein, variant	N/A	protein coding gene
CNAG_01275	1.02894	1.15178e-05	hypothetical protein	N/A	protein coding gene
CNAG_01277	-1.81092	4.78267e-13	hypothetical protein	N/A	protein coding gene
CNAG_01279	-1.39051	1.16057e-05	ubiquitin-conjugating enzyme E2 S	N/A	protein coding gene
CNAG_01284	1.20471	4.18056e-09	ATPase	N/A	protein coding gene
CNAG_01285	-1.19745	0.000105979	AUR protein kinase	N/A	protein coding gene
CNAG_01296	1.03009	0.00113041	RNA polymerase I-specific transcription initiation factor RRN3	N/A	protein coding gene
CNAG_01305	-1.55843	5.62651e-26	methionine-tRNA ligase	N/A	protein coding gene
CNAG_01307	1.51061	1.67554e-06	endoplasmic reticulum protein	N/A	protein coding gene
CNAG_01310	0.80845	0.0145185	Nucleolar protein	N/A	protein coding gene
CNAG_01324	-1.16527	4.69243e-05	hypothetical protein	N/A	protein coding gene
CNAG_01325	-1.46701	2.42239e-06	DASH complex subunit SPC19	N/A	protein coding gene
CNAG_01333	-1.68882	1.71873e-06	HASPIN protein kinase	ALK1	protein coding gene
CNAG_01334	-0.914263	0.00255927	hypothetical protein, variant	N/A	protein coding gene
CNAG_01335	-1.27529	2.43508e-05	hypothetical protein	N/A	protein coding gene
CNAG_01338	0.924323	0.0137623	xeroderma pigmentosum group C-complementing protein	N/A	protein coding gene
CNAG_01341	2.02814	2.09597e-05	mannose-6-phosphate isomerase	ISP3	protein coding gene
CNAG_01344	0.815992	0.00321627	hypothetical protein	N/A	protein coding gene
CNAG_01351	-1.14169	1.07192e-08	hypothetical protein	N/A	protein coding gene
CNAG_01354	-1.68011	3.15028e-19	hypothetical protein	N/A	protein coding gene
CNAG_01362	1.02604	1.32858e-05	cell cycle control protein cwf19	N/A	protein coding gene
CNAG_01364	-1.21593	2.96988e-08	Guanylate kinase	N/A	protein coding gene
CNAG_01368	1.61256	0.00312439	hypothetical protein	N/A	protein coding gene
CNAG_01369	-0.927896	0.00109548	hypothetical protein	N/A	protein coding gene
CNAG_01372	-0.992246	3.80861e-05	hypothetical protein	N/A	protein coding gene
CNAG_01375	0.924159	0.00691482	Putative actin-binding protein	ABP1	protein coding gene
CNAG_01380	1.44649	2.77117e-05	Phosphatidylserine decarboxylase	N/A	protein coding gene
CNAG_01382	-1.47109	2.23545e-16	aspartyl-tRNA(Asn)/glutamyl-tRNA (Gln) amidotransferase subunit A	N/A	protein coding gene
CNAG_01385	1.19968	1.33667e-07	Glycosylinositolphosphoceramide galactosyltransferase	GGT1	protein coding gene
CNAG_01386	1.77301	0.000432485	phosphatidylinositol glycan, class P	N/A	protein coding gene
CNAG_01387	1.27715	7.79143e-05	hypothetical protein	N/A	protein coding gene
CNAG_01389	-1.455	1.20683e-05	hypothetical protein	N/A	protein coding gene
CNAG_01400	-2.43452	1.03492e-20	3-deoxy-7-phosphoheptulonate synthase	N/A	protein coding gene
CNAG_01404	0.815439	0.00658094	hsp71-like protein	N/A	protein coding gene
CNAG_01412	1.43802	7.46523e-05	phosphatidate phosphatase LPIN	PAH1	protein coding gene
CNAG_01417	1.5532	0.000339416	hypothetical protein	N/A	protein coding gene
CNAG_01419	0.88989	0.00246663	hypothetical protein	N/A	protein coding gene
CNAG_01422	1.49368	9.92531e-05	endoplasmic reticulum protein	N/A	protein coding gene
CNAG_01435	-1.79365	1.77776e-16	serine-tRNA ligase	N/A	protein coding gene
CNAG_01437	0.84829	0.00305137	ribosomal RNA assembly protein	N/A	protein coding gene
CNAG_01438	-1.10903	5.12665e-06	Cell-cycle box factor subunit SWI6, putative	SWI6	protein coding gene
CNAG_01441	-1.25218	0.000282157	hypothetical protein	N/A	protein coding gene
CNAG_01443	-2.12459	1.39056e-31	hypothetical protein	N/A	protein coding gene
CNAG_01468	-1.07077	0.0178751	hypothetical protein	N/A	protein coding gene
CNAG_01478	0.972562	0.00370557	monooxygenase	N/A	protein coding gene
CNAG_01482	1.30777	4.04326e-08	solute carrier family 25 (mitochondrial phosphate transporter), member 23/24/25/41	N/A	protein coding gene
CNAG_01492	1.04958	0.000183993	hypothetical protein	N/A	protein coding gene
CNAG_01493	0.991492	0.0146023	hypothetical protein	N/A	protein coding gene
CNAG_01496	1.49058	1.35192e-23	protein phosphatase 5	PPT1	protein coding gene
CNAG_01499	1.16978	7.21952e-06	hypothetical protein	N/A	protein coding gene
CNAG_01518	-2.90122	4.98712e-25	Phosphoglycerate mutase	PMU1	protein coding gene
CNAG_01524	-1.19109	3.5633e-12	hypothetical protein	N/A	protein coding gene
CNAG_01527	2.75079	0.00205976	hypothetical protein	N/A	protein coding gene
CNAG_01530	0.900401	0.000271972	suppressor protein SPT23	MGA2	protein coding gene
CNAG_01539	-2.23453	1.19922e-12	Myo-inositol-1-phosphate synthase	N/A	protein coding gene
CNAG_01542	-0.850364	0.0385003	taurine catabolism dioxygenase TauD	N/A	protein coding gene
CNAG_01543	1.13254	0.000471399	AP-3 complex subunit beta	N/A	protein coding gene
CNAG_01544	-1.02353	3.50222e-06	histidyl-tRNA synthetase	N/A	protein coding gene
CNAG_01556	1.3443	2.72435e-06	cytoplasmic protein	N/A	protein coding gene
CNAG_01558	2.17719	4.06201e-07	chlorophyll synthesis pathway protein BchC	N/A	protein coding gene
CNAG_01559	-1.05894	0.00208327	hypothetical protein	N/A	protein coding gene
CNAG_01561	1.12034	0.000559307	wd-repeat protein	N/A	protein coding gene
CNAG_01566	-1.19071	0.000833748	gamma-tubulin complex component 3	N/A	protein coding gene
CNAG_01567	-1.33258	6.54176e-07	hypothetical protein	N/A	protein coding gene
CNAG_01574	-1.23795	2.95012e-13	hypothetical protein	N/A	protein coding gene
CNAG_01575	0.875141	0.000341802	ATP-binding cassette transporter	N/A	protein coding gene
CNAG_01577	-1.82285	2.29922e-09	glutamate dehydrogenase (NADP)	N/A	protein coding gene
CNAG_01579	-0.841159	0.00327068	vacuolar membrane-associated protein IML1	N/A	protein coding gene
CNAG_01582	1.5608	0.000171784	hypothetical protein	N/A	protein coding gene
CNAG_01584	1.70829	0.00127843	hydrolase	N/A	protein coding gene
CNAG_01585	1.93836	0.0336343	hypothetical protein	N/A	protein coding gene
CNAG_01588	0.903666	0.0188314	plasma membrane proteolipid 3	N/A	protein coding gene
CNAG_01593	0.83687	0.0126525	ribosome biogenesis protein SSF1/2	N/A	protein coding gene
CNAG_01594	-1.0543	0.000371179	glycine dehydrogenase	N/A	protein coding gene
CNAG_01603	-2.08396	4.59723e-22	hypothetical protein	N/A	protein coding gene
CNAG_01609	-2.6293	1.89327e-49	Cystathionine gamma-synthase	N/A	protein coding gene
CNAG_01610	1.27447	0.000137868	hypothetical protein	N/A	protein coding gene
CNAG_01612	2.62574	1.81204e-22	CAMK/CAMKL protein kinase	PSK202	protein coding gene
CNAG_01615	1.27468	5.58705e-05	aldo-keto reductase	N/A	protein coding gene
CNAG_01620	-0.864925	0.000215625	hypothetical protein	N/A	protein coding gene
CNAG_01621	1.14269	0.00669697	hypothetical protein	N/A	protein coding gene
CNAG_01629	0.834941	0.0173439	multifunctional methyltransferase subunit TRM112	N/A	protein coding gene
CNAG_01632	1.37969	7.34551e-06	Triacylglycerol lipase	N/A	protein coding gene
CNAG_01641	1.12361	0.0012458	DNA polymerase phi subunit	N/A	protein coding gene
CNAG_01653	-3.6921	2.70347e-17	cytokine inducing-glycoprotein	CIG1	protein coding gene
CNAG_01657	1.10165	2.17531e-06	fumarate hydratase, mitochondrial	N/A	protein coding gene
CNAG_01664	-1.11537	0.000594866	CMGC/CDK/CDC2 protein kinase	N/A	protein coding gene
CNAG_01671	-2.20394	1.80912e-10	acetyl/propionyl CoA carboxylase	N/A	protein coding gene
CNAG_01679	1.38891	6.40548e-18	small subunit ribosomal protein S15	N/A	protein coding gene
CNAG_01682	1.45115	2.75607e-15	mitochondrial outer membrane 72K protein	N/A	protein coding gene
CNAG_01686	1.27711	6.15329e-05	hypothetical protein	N/A	protein coding gene
CNAG_01687	0.988241	0.00071845	Atypical/RIO/RIO2 protein kinase	N/A	protein coding gene
CNAG_01690	1.30788	6.72592e-06	MFS transporter	N/A	protein coding gene
CNAG_01691	1.30701	3.93715e-05	hypothetical protein	N/A	protein coding gene
CNAG_01702	1.32035	6.05684e-07	Integral membrane protein	N/A	protein coding gene
CNAG_01709	1.4825	1.34577e-11	translation initiation factor 5	N/A	protein coding gene
CNAG_01711	0.981095	1.81985e-06	glycerol-3-phosphate O- acyltransferase/dihydroxyacetone phosphate acyltransferase	N/A	protein coding gene
CNAG_01712	1.17915	9.45196e-10	hypothetical protein	N/A	protein coding gene
CNAG_01713	1.7568	8.83653e-06	hypothetical protein	N/A	protein coding gene
CNAG_01715	1.04868	0.00111978	ribosome biogenesis protein BMS1	N/A	protein coding gene
CNAG_01722	1.46573	4.79064e-06	vacuolar protein sorting-associated protein vps13	N/A	protein coding gene
CNAG_01726	-1.08528	9.0816e-05	FACT complex subunit spt16	N/A	protein coding gene
CNAG_01729	0.856556	0.00996006	ATP-dependent RNA helicase DHX37/DHR1	N/A	protein coding gene
CNAG_01730	-1.30459	8.69655e-08	STE/STE7/MEK1 protein kinase	STE7	protein coding gene
CNAG_01737	-0.822893	6.69586e-06	C-4 methyl sterol oxidase, putative	ERG25	protein coding gene
CNAG_01742	1.97302	4.68851e-05	aquaporin-associated protein	AQY1	protein coding gene
CNAG_01743	1.23861	0.00308108	hypothetical protein	N/A	protein coding gene
CNAG_01745	1.34799	9.5098e-05	glycerol-3-phosphate dehydrogenase (NAD())	N/A	protein coding gene
CNAG_01751	1.57465	0.00173564	hypothetical protein	N/A	protein coding gene
CNAG_01753	1.43231	0.000604187	hypothetical protein	N/A	protein coding gene
CNAG_01755	1.35796	3.58663e-05	hypothetical protein	N/A	protein coding gene
CNAG_01763	-0.834478	9.99193e-05	cytoplasmic protein	N/A	protein coding gene
CNAG_01777	1.4384	5.39804e-05	glyoxylate reductase	N/A	protein coding gene
CNAG_01779	1.04129	0.000234357	hypothetical protein	N/A	protein coding gene
CNAG_01781	0.980729	0.000537421	hypothetical protein	N/A	protein coding gene
CNAG_01787	-1.24523	0.000154179	hypothetical protein	N/A	protein coding gene
CNAG_01791	1.4862	3.20887e-07	ribosome production factor 1	N/A	protein coding gene
CNAG_01794	-1.51595	3.3288e-07	2-hydroxyacid dehydrogenase	N/A	protein coding gene
CNAG_01796	1.25461	0.000371751	hypothetical protein	N/A	protein coding gene
CNAG_01801	2.29664	0.0225547	hypothetical protein	N/A	protein coding gene
CNAG_01810	1.48014	1.51335e-05	DNA-directed RNA polymerase I subunit RPA12	N/A	protein coding gene
CNAG_01812	1.14632	0.000532597	large subunit ribosomal protein L24e	N/A	protein coding gene
CNAG_01816	-1.42121	2.13776e-08	hypothetical protein	N/A	protein coding gene
CNAG_01821	2.13909	1.45649e-06	hypothetical protein	N/A	protein coding gene
CNAG_01834	1.17714	5.04534e-05	hypothetical protein	N/A	protein coding gene
CNAG_01835	-0.941734	4.97147e-08	hypothetical protein	N/A	protein coding gene
CNAG_01846	2.31387	2.61893e-07	flavoprotein	N/A	protein coding gene
CNAG_01847	1.4437	0.000290543	hypothetical protein	N/A	protein coding gene
CNAG_01848	1.02475	0.000919539	hypothetical protein	N/A	protein coding gene
CNAG_01855	1.24396	3.60139e-07	hypothetical protein	N/A	protein coding gene
CNAG_01861	-1.27102	3.65515e-09	26S proteasome non-ATPase regulatory subunit 10	N/A	protein coding gene
CNAG_01867	0.899067	0.00165037	mitochondrial division protein 1	N/A	protein coding gene
CNAG_01870	-1.02233	7.38299e-11	electron transfer flavoprotein beta subunit	N/A	protein coding gene
CNAG_01878	-1.5311	1.13196e-11	myo-inositol 2-dehydrogenase	N/A	protein coding gene
CNAG_01891	-1.38501	5.01082e-13	RAD57 protein	N/A	protein coding gene
CNAG_01892	1.4704	5.37222e-07	hypothetical protein	N/A	protein coding gene
CNAG_01893	1.40453	0.000175379	glutathione S-transferase Gst3	N/A	protein coding gene
CNAG_01896	0.840179	0.00365742	alcohol dehydrogenase (NADP)	N/A	protein coding gene
CNAG_01897	0.807589	0.00915261	bromodomain-containing factor 1	BDF1	protein coding gene
CNAG_01898	1.39752	0.000194467	protein MAK11	N/A	protein coding gene
CNAG_01903	-1.79482	6.98912e-08	hypothetical protein	N/A	protein coding gene
CNAG_01907	-1.42244	4.06048e-05	PLK/PLK1 protein kinase	N/A	protein coding gene
CNAG_01908	-0.957801	0.0128654	uroporphyrinogen-III synthase	HEM4	protein coding gene
CNAG_01909	-1.68168	8.81716e-07	signal transducer	N/A	protein coding gene
CNAG_01912	1.14832	3.91729e-05	NAD synthetase	N/A	protein coding gene
CNAG_01913	1.83607	1.80223e-08	hypothetical protein	N/A	protein coding gene
CNAG_01916	-1.00348	0.000196087	DNA mismatch repair protein msh6	N/A	protein coding gene
CNAG_01919	1.02787	0.00110692	hypothetical protein	N/A	protein coding gene
CNAG_01920	1.19292	0.000759004	Polyubiquitin	UBI4	protein coding gene
CNAG_01924	1.57813	1.05453e-05	hypothetical protein	N/A	protein coding gene
CNAG_01925	1.24911	0.000122859	hypothetical protein	N/A	protein coding gene
CNAG_01927	-1.00226	7.99118e-07	hypothetical protein	N/A	protein coding gene
CNAG_01939	0.885085	0.00063744	hypothetical protein	N/A	protein coding gene
CNAG_01942	2.04967	7.97223e-06	hypothetical protein	N/A	protein coding gene
CNAG_01953	-3.87074	1.19334e-46	hypothetical protein	N/A	protein coding gene
CNAG_01955	1.79587	0.00430186	Alcohol dehydrogenase	N/A	protein coding gene
CNAG_01957	-0.839327	4.0652e-06	20S proteasome subunit beta 7	N/A	protein coding gene
CNAG_01958	-1.22917	2.42924e-10	HET-C2 protein	N/A	protein coding gene
CNAG_01959	-1.35057	0.000577424	condensin complex subunit 1	N/A	protein coding gene
CNAG_01963	-1.93977	3.07238e-08	CMP/dCMP deaminase zinc-binding protein	N/A	protein coding gene
CNAG_01970	1.52872	1.66341e-06	hypothetical protein	N/A	protein coding gene
CNAG_01981	0.879418	4.15147e-05	sulfide:quinone oxidoreductase	N/A	protein coding gene
CNAG_01984	0.885597	0.00032858	transaldolase	TAL1	protein coding gene
CNAG_01986	1.37088	4.05189e-05	hypothetical protein	N/A	protein coding gene
CNAG_01989	1.04422	0.0103733	hypothetical protein	N/A	protein coding gene
CNAG_01993	-1.64894	1.49741e-07	hypothetical protein	N/A	protein coding gene
CNAG_01996	-0.869083	0.00327068	hypothetical protein	N/A	protein coding gene
CNAG_01997	-3.08621	1.99188e-61	prephenate dehydrogenase (NADP)	N/A	protein coding gene
CNAG_02000	1.722	4.91156e-06	Short-chain dehydrogenase	N/A	protein coding gene
CNAG_02001	-0.864047	0.000133793	inositol-polyphosphate 5-phosphatase	INP5203	protein coding gene
CNAG_02004	1.44555	0.000538891	OTU domain-containing protein 6B	N/A	protein coding gene
CNAG_02006	1.90892	1.06871e-07	protein N-terminal amidase	N/A	protein coding gene
CNAG_02010	-0.959894	3.4924e-06	tartrate transporter	N/A	protein coding gene
CNAG_02013	1.58287	0.00021911	hypothetical protein	N/A	protein coding gene
CNAG_02023	-1.2135	0.000233623	hypothetical protein	N/A	protein coding gene
CNAG_02027	-1.09285	3.92964e-06	hypothetical protein	N/A	protein coding gene
CNAG_02034	0.815527	0.000109775	hypothetical protein	BUR6	protein coding gene
CNAG_02038	1.55671	5.64873e-06	hypothetical protein	N/A	protein coding gene
CNAG_02039	-2.27604	6.85436e-10	Integral membrane protein	N/A	protein coding gene
CNAG_02040	0.952283	0.0128115	hypothetical protein	N/A	protein coding gene
CNAG_02043	-3.95355	1.09147e-70	hypothetical protein	N/A	protein coding gene
CNAG_02045	-1.80952	1.66345e-06	acetoacetate-CoA ligase	N/A	protein coding gene
CNAG_02047	1.06071	0.000812983	hypothetical protein	N/A	protein coding gene
CNAG_02051	-1.29479	1.50411e-05	kinesin family member 20/23	N/A	protein coding gene
CNAG_02058	1.69687	0.0023484	hypothetical protein	N/A	protein coding gene
CNAG_02060	-1.58743	0.00174986	hypothetical protein	N/A	protein coding gene
CNAG_02069	1.33868	0.00147549	hypothetical protein	N/A	protein coding gene
CNAG_02070	2.16469	0.00790057	hypothetical protein	N/A	protein coding gene
CNAG_02072	1.23107	0.000175126	hypothetical protein	N/A	protein coding gene
CNAG_02082	-2.62144	1.47386e-20	DASH complex subunit DAD1	N/A	protein coding gene
CNAG_02084	-0.888635	0.00111876	farnesyl diphosphate synthase	ERG20	protein coding gene
CNAG_02085	0.877697	4.69243e-05	histone deacetylase	HST302	protein coding gene
CNAG_02090	-1.01248	0.00121533	guanine nucleotide-binding protein G(o) subunit alpha	GPA3	protein coding gene
CNAG_02095	-0.935587	0.000102395	cyclin	N/A	protein coding gene
CNAG_02104	0.864144	0.000366437	phosphatidylinositol transfer protein SFH5	SFH5	protein coding gene
CNAG_02120	1.53306	1.53834e-08	TIGR01456 family HAD hydrolase	N/A	protein coding gene
CNAG_02121	0.931826	0.00338728	hypothetical protein	N/A	protein coding gene
CNAG_02122	1.36753	4.18711e-11	cytoplasmic tRNA 2-thiolation protein 1	N/A	protein coding gene
CNAG_02129	2.57525	0.00260353	hypothetical protein	N/A	protein coding gene
CNAG_02133	1.44512	7.31058e-06	6-phosphogluconolactonase	SOL3	protein coding gene
CNAG_02138	-0.948004	2.23239e-05	DNA replication ATP-dependent helicase dna2	N/A	protein coding gene
CNAG_02139	0.860538	8.5117e-06	oxysterol-binding protein	N/A	protein coding gene
CNAG_02143	-5.14173	7.19574e-134	hypothetical protein, variant	N/A	protein coding gene
CNAG_02147	-1.1891	1.06874e-05	cytochrome c peroxidase	N/A	protein coding gene
CNAG_02155	1.79003	1.19705e-06	hypothetical protein	N/A	protein coding gene
CNAG_02156	0.911779	0.00102663	hypothetical protein	N/A	protein coding gene
CNAG_02161	-0.877967	3.3498e-06	Inositol heptakisphosphate kinase	ASP1	protein coding gene
CNAG_02164	0.910224	0.0160132	hypothetical protein	N/A	protein coding gene
CNAG_02168	1.9107	3.56048e-12	Glucoamylase	N/A	protein coding gene
CNAG_02175	-1.46779	1.01788e-10	5'-3' exoribonuclease 1	N/A	protein coding gene
CNAG_02176	1.45468	4.30344e-08	hypothetical protein	N/A	protein coding gene
CNAG_02181	-0.828518	0.000308052	dihydrokaempferol 4-reductase	N/A	protein coding gene
CNAG_02182	1.02246	0.0163138	D-lactaldehyde dehydrogenase	GRE2	protein coding gene
CNAG_02185	0.894898	0.000434792	nuclear protein	N/A	protein coding gene
CNAG_02186	-1.08292	0.000496594	myosin regulatory light chain	N/A	protein coding gene
CNAG_02191	0.877767	4.91789e-07	hypothetical protein	N/A	protein coding gene
CNAG_02192	1.36765	0.0338194	hypothetical protein	N/A	protein coding gene
CNAG_02193	-1.03693	0.000169658	kinetochore protein Spc25, fungi type	N/A	protein coding gene
CNAG_02196	-0.897723	7.87145e-05	septin	CDC11	protein coding gene
CNAG_02201	0.832614	0.0168944	hypothetical protein	N/A	protein coding gene
CNAG_02205	0.905503	0.0033316	pH-response regulator protein palC	N/A	protein coding gene
CNAG_02207	-0.824686	0.000327305	hypothetical protein	N/A	protein coding gene
CNAG_02209	0.948129	0.00445069	nucleolar protein 56	NOP56	protein coding gene
CNAG_02210	0.902225	0.000517266	ribonuclease Z	N/A	protein coding gene
CNAG_02211	1.89137	1.62671e-05	hypothetical protein	N/A	protein coding gene
CNAG_02213	1.0398	0.00111978	epsin	N/A	protein coding gene
CNAG_02214	0.88863	0.0357148	ubiquitin-conjugating enzyme E2 J1	UBC6-2	protein coding gene
CNAG_02215	0.822106	0.0225202	transcriptional activator	HAP3	protein coding gene
CNAG_02216	1.19262	0.000160935	hypothetical protein	N/A	protein coding gene
CNAG_02218	-0.962866	0.0052766	hypothetical protein	N/A	protein coding gene
CNAG_02222	-0.970214	2.91551e-08	phosphopantothenate-cysteine ligase	N/A	protein coding gene
CNAG_02230	1.7846	1.62671e-05	phosphoketolase	N/A	protein coding gene
CNAG_02231	0.969313	0.000570417	cytosolic Fe-S cluster assembly factor NBP35	N/A	protein coding gene
CNAG_02235	1.9372	1.02748e-10	hypothetical protein	N/A	protein coding gene
CNAG_02237	1.10436	0.000650441	actin cortical patch component	SLA2	protein coding gene
CNAG_02262	1.65057	9.46204e-14	ATP-binding cassette transporter	N/A	protein coding gene
CNAG_02263	2.85751	0.00171602	hypothetical protein	N/A	protein coding gene
CNAG_02281	0.928584	2.72207e-10	hypothetical protein	N/A	protein coding gene
CNAG_02282	1.31184	2.23239e-05	carboxypeptidase A4	N/A	protein coding gene
CNAG_02291	-0.933865	0.00263219	DASH complex subunit DAM1	N/A	protein coding gene
CNAG_02294	0.946263	1.09918e-06	phosphoribosylaminoimidazole carboxylase	ADE2	protein coding gene
CNAG_02297	1.08104	0.004381	hypothetical protein	N/A	protein coding gene
CNAG_02298	1.20575	0.00049125	niemann-Pick C1 protein	N/A	protein coding gene
CNAG_02301	0.828435	0.00815163	lupus La protein	N/A	protein coding gene
CNAG_02309	-0.885037	0.000311247	FK506-binding protein 2	N/A	protein coding gene
CNAG_02312	1.13305	0.00113556	patatin-like phospholipase domain-containing protein	N/A	protein coding gene
CNAG_02313	0.876487	0.00204783	hypothetical protein, variant	N/A	protein coding gene
CNAG_02322	-1.25206	5.01262e-08	hypothetical protein	FZC17	protein coding gene
CNAG_02325	0.889664	0.00698316	mitochondrial protein	N/A	protein coding gene
CNAG_02328	1.93788	1.05388e-07	pre-rRNA-processing protein TSR1	N/A	protein coding gene
CNAG_02335	1.84348	0.0174412	hypothetical protein	N/A	protein coding gene
CNAG_02338	0.817069	0.00647007	cellular nucleic acid-binding protein	N/A	protein coding gene
CNAG_02343	-1.16648	2.26921e-05	hypothetical protein	N/A	protein coding gene
CNAG_02344	-1.06679	0.00252338	Uracil phosphoribosyltransferase	N/A	protein coding gene
CNAG_02345	-1.29678	3.7638e-06	Polycomb protein EED	EED1	protein coding gene
CNAG_02349	0.831603	0.0143717	hypothetical protein	N/A	protein coding gene
CNAG_02351	-0.938883	1.64335e-05	endochitinase	CHI4	protein coding gene
CNAG_02355	1.12286	0.00292203	solute carrier family 35 (UDP-xylose/UDP-N- acetylglucosamine transporter), member B4	N/A	protein coding gene
CNAG_02357	0.91939	0.00218399	STE/STE7/MKK protein kinase	MKK2	protein coding gene
CNAG_02360	1.80975	1.10258e-05	hypothetical protein	N/A	protein coding gene
CNAG_02361	-1.01077	0.00238348	MFS transporter, ACS family, pantothenate transporter	N/A	protein coding gene
CNAG_02362	1.96895	1.81469e-07	hypothetical protein	N/A	protein coding gene
CNAG_02364	0.926372	4.31229e-05	hypothetical protein	FZC19	protein coding gene
CNAG_02375	-0.880662	8.04148e-05	polyphosphoinositide phosphatase	FIG4	protein coding gene
CNAG_02382	1.31973	0.000144839	ribosome biogenesis protein BRX1	N/A	protein coding gene
CNAG_02383	-0.90622	0.000233894	trimethylguanosine synthase	N/A	protein coding gene
CNAG_02384	-1.31638	6.62414e-05	hypothetical protein	N/A	protein coding gene
CNAG_02389	-1.03198	0.00672983	AGC protein kinase	YPK101	protein coding gene
CNAG_02396	1.03084	2.7908e-06	hypothetical protein	N/A	protein coding gene
CNAG_02397	-1.23385	3.86499e-06	hypothetical protein	N/A	protein coding gene
CNAG_02398	1.59569	7.46648e-05	hypothetical protein	N/A	protein coding gene
CNAG_02399	1.08207	2.29738e-05	glutathione-disulfide reductase	GLR1	protein coding gene
CNAG_02405	-1.38914	9.45877e-06	hypothetical protein	N/A	protein coding gene
CNAG_02407	2.07407	1.06327e-05	Phospholipase D	N/A	protein coding gene
CNAG_02415	0.881936	0.000279755	annexin XIV	ANXC3.1	protein coding gene
CNAG_02417	1.17762	0.00553366	lipase/esterase	N/A	protein coding gene
CNAG_02418	-3.95293	2.00331e-69	asparagine-tRNA ligase	N/A	protein coding gene
CNAG_02422	1.15147	0.000173202	hypothetical protein	N/A	protein coding gene
CNAG_02427	1.2175	2.61254e-05	hypothetical protein, variant	N/A	protein coding gene
CNAG_02431	-1.20802	2.98312e-10	TatD DNase	N/A	protein coding gene
CNAG_02437	1.5463	2.26921e-05	rRNA biogenesis protein RRP5	N/A	protein coding gene
CNAG_02438	1.16946	0.000895578	hypothetical protein	N/A	protein coding gene
CNAG_02440	-1.06106	0.000243725	cation-transporting ATPase	N/A	protein coding gene
CNAG_02444	1.13837	0.0053502	hypothetical protein	N/A	protein coding gene
CNAG_02445	1.3381	3.38674e-05	Phosphoacetylglucosamine mutase	N/A	protein coding gene
CNAG_02449	-2.11312	1.69618e-23	long-chain fatty acid CoA ligase	N/A	protein coding gene
CNAG_02454	0.841557	0.0114344	H/ACA ribonucleoprotein complex non-core subunit NAF1	N/A	protein coding gene
CNAG_02455	-1.06425	8.48859e-06	choline transporter	N/A	protein coding gene
CNAG_02470	1.00456	0.000531397	phosphoric monoester hydrolase	PPP2	protein coding gene
CNAG_02475	0.814644	0.00206068	Flavin-containing monooxygenase	N/A	protein coding gene
CNAG_02483	1.10773	0.0441383	hypothetical protein	N/A	protein coding gene
CNAG_02491	-1.1487	0.000204538	nuclear protein	N/A	protein coding gene
CNAG_02496	0.873368	0.000640999	hypothetical protein	N/A	protein coding gene
CNAG_02497	1.05883	0.0412798	thaumatin family protein	N/A	protein coding gene
CNAG_02502	2.04697	4.61877e-09	ATP-dependent RNA helicase DBP3	N/A	protein coding gene
CNAG_02503	-0.807569	9.54587e-05	Glutathione peroxidase	GPX2	protein coding gene
CNAG_02504	-1.64369	5.95475e-11	hypothetical protein	N/A	protein coding gene
CNAG_02505	-0.912345	9.24945e-05	cardiolipin-specific phospholipase	N/A	protein coding gene
CNAG_02507	0.94928	0.000638896	translation initiation factor 3 subunit H	N/A	protein coding gene
CNAG_02508	-6.06324	1.21872e-115	hypothetical protein	N/A	protein coding gene
CNAG_02509	-1.22496	0.0340724	hypothetical protein	N/A	protein coding gene
CNAG_02510	1.12699	1.53587e-05	hypothetical protein	N/A	protein coding gene
CNAG_02516	0.931108	0.000111991	hypothetical protein	HLH5	protein coding gene
CNAG_02522	0.902795	0.000583476	solute carrier family 25 (mitochondrial iron transporter), member 28/37	MRS3/4	protein coding gene
CNAG_02527	1.14877	0.000521647	multidrug transporter	N/A	protein coding gene
CNAG_02535	-1.2622	4.52282e-08	hypothetical protein	N/A	protein coding gene
CNAG_02540	-4.74429	6.13064e-93	hypothetical protein	N/A	protein coding gene
CNAG_02542	2.22892	0.00450483	fructosamine kinase	IRK2	protein coding gene
CNAG_02543	1.15052	0.000609785	hypothetical protein	N/A	protein coding gene
CNAG_02550	2.45935	2.39612e-07	hypothetical protein	N/A	protein coding gene
CNAG_02558	0.903777	0.00978192	hypothetical protein	N/A	protein coding gene
CNAG_02561	0.811496	0.0162962	spermine transporter	N/A	protein coding gene
CNAG_02564	-1.19366	4.55406e-05	tRNA-splicing endonuclease subunit Sen54	SEN54	protein coding gene
CNAG_02565	-1.72138	1.2958e-11	homoaconitase, mitochondrial	N/A	protein coding gene
CNAG_02568	1.17482	0.00037884	UBA/TS-N domain-containing protein	N/A	protein coding gene
CNAG_02569	1.37037	2.57065e-06	hypothetical protein	N/A	protein coding gene
CNAG_02577	1.38133	1.1473e-07	oxidoreductase	N/A	protein coding gene
CNAG_02578	-1.68212	2.22714e-07	thyroid hormone receptor interactor 13	N/A	protein coding gene
CNAG_02584	2.24726	8.48171e-08	serine/threonine-protein phosphatase 2A activator 1	N/A	protein coding gene
CNAG_02585	0.93726	0.00251359	hypothetical protein	N/A	protein coding gene
CNAG_02586	-2.30346	1.62871e-05	Sugar transporter	N/A	protein coding gene
CNAG_02587	-3.69583	4.2524e-53	alfa-L-rhamnosidase	N/A	protein coding gene
CNAG_02588	-0.889396	0.0026964	avenacinase	N/A	protein coding gene
CNAG_02591	2.41903	1.54763e-06	hypothetical protein	N/A	protein coding gene
CNAG_02592	-0.962983	0.0327174	thioredoxin reductase GliT	N/A	protein coding gene
CNAG_02594	0.925632	0.000180217	hypothetical protein	N/A	protein coding gene
CNAG_02600	-1.53173	3.94846e-06	tartrate transporter	N/A	protein coding gene
CNAG_02655	1.5023	7.47292e-05	hypothetical protein	N/A	protein coding gene
CNAG_02661	1.00501	0.0010246	Identified spore protein 4	ISP4	protein coding gene
CNAG_02667	1.50436	1.25661e-05	hypothetical protein	N/A	protein coding gene
CNAG_02672	1.23872	3.86499e-06	nonsense-mediated mRNA decay protein 3	N/A	protein coding gene
CNAG_02673	2.11514	4.05584e-06	NAD dependent epimerase/dehydratase	N/A	protein coding gene
CNAG_02679	1.75145	3.50324e-18	mitochondrial distribution and morphology protein 31	N/A	protein coding gene
CNAG_02685	1.30496	0.0162589	hypothetical protein	N/A	protein coding gene
CNAG_02686	-2.28846	4.18016e-34	Cystathionine beta-lyase	N/A	protein coding gene
CNAG_02689	1.59749	2.03836e-07	hypothetical protein	N/A	protein coding gene
CNAG_02690	0.85946	0.0138586	pirin	N/A	protein coding gene
CNAG_02692	1.26558	4.78305e-06	nitroreductase	N/A	protein coding gene
CNAG_02694	1.14296	0.000469124	hypothetical protein	N/A	protein coding gene
CNAG_02711	0.969335	0.0061849	hypothetical protein	N/A	protein coding gene
CNAG_02715	-0.846223	0.000213929	alpha-1,6-mannosyltransferase	N/A	protein coding gene
CNAG_02717	-1.44633	1.44802e-06	aryl-alcohol dehydrogenase	N/A	protein coding gene
CNAG_02720	1.56943	3.58809e-06	nuclear GTP-binding protein	N/A	protein coding gene
CNAG_02721	-1.21393	0.000205805	leucine repeat containing protein	N/A	protein coding gene
CNAG_02722	-1.00978	0.00876561	aldose reductase	N/A	protein coding gene
CNAG_02726	-0.875002	7.36496e-08	cytoplasmic protein	N/A	protein coding gene
CNAG_02729	-1.10068	0.000174348	hypothetical protein	N/A	protein coding gene
CNAG_02733	-1.49731	0.000299147	Monosaccharide transporter	N/A	protein coding gene
CNAG_02740	0.811305	0.0104545	hypothetical protein	RPP1	protein coding gene
CNAG_02742	-1.00592	2.51659e-06	dicer-like protein 1	DCR1	protein coding gene
CNAG_02744	1.03664	0.00117019	hypothetical protein	N/A	protein coding gene
CNAG_02749	-1.00561	1.49741e-07	histone-lysine N-methyltransferase SUV420H	N/A	protein coding gene
CNAG_02751	2.35836	0.00259335	Short-chain dehydrogenase	N/A	protein coding gene
CNAG_02752	-0.815295	0.000184323	Short-chain dehydrogenase	N/A	protein coding gene
CNAG_02753	1.18685	1.6953e-05	endoplasmic reticulum protein	LIV13	protein coding gene
CNAG_02759	-2.70402	2.32815e-12	hypothetical protein	N/A	protein coding gene
CNAG_02763	-2.34882	1.01524e-36	phenylalanine-tRNA ligase, beta subunit	N/A	protein coding gene
CNAG_02765	-1.30004	0.00109445	3-hydroxyisobutyrate dehydrogenase	N/A	protein coding gene
CNAG_02767	0.871179	1.26448e-07	transcription initiation factor TFIIE subunit alpha	N/A	protein coding gene
CNAG_02768	1.18336	0.0165261	hypothetical protein	N/A	protein coding gene
CNAG_02780	-2.29734	1.15654e-43	Kynureninase	BNA5	protein coding gene
CNAG_02784	-1.21091	4.0618e-10	Methyltransferase	N/A	protein coding gene
CNAG_02793	-0.972216	1.334e-05	kynurenine 3-monooxygenase	N/A	protein coding gene
CNAG_02794	-0.998343	2.26511e-06	dihydroorotate dehydrogenase (fumarate)	N/A	protein coding gene
CNAG_02795	-0.979779	0.00300498	Phosphoribosylglycinamide formyltransferase	N/A	protein coding gene
CNAG_02796	-2.72017	2.29095e-47	3-deoxy-7-phosphoheptulonate synthase	N/A	protein coding gene
CNAG_02804	1.25773	0.000955256	hypothetical protein	N/A	protein coding gene
CNAG_02806	1.02477	1.40711e-07	solute carrier family 30 (zinc transporter), member 1	N/A	protein coding gene
CNAG_02810	1.39508	3.5781e-06	pumilio-family RNA binding protein	PUF4	protein coding gene
CNAG_02812	-2.2693	2.23933e-58	Ornithine carbamoyltransferase	ARG3	protein coding gene
CNAG_02813	-1.00263	0.0001649	large subunit ribosomal protein L30	N/A	protein coding gene
CNAG_02815	2.65143	2.72207e-10	glycerol-3-phosphate dehydrogenase	N/A	protein coding gene
CNAG_02825	-3.10686	6.5813e-52	Argininosuccinate lyase	N/A	protein coding gene
CNAG_02826	-2.55705	2.14926e-39	amino-acid acetyltransferase, mitochondrial	N/A	protein coding gene
CNAG_02829	-1.16756	2.55048e-05	protein arginine N-methyltransferase 5	N/A	protein coding gene
CNAG_02830	-1.66948	4.44871e-08	delta24(24(1))-sterol reductase	ERG4	protein coding gene
CNAG_02834	1.27065	0.00211072	sterol 3-beta-glucosyltransferase	N/A	protein coding gene
CNAG_02840	-1.45048	5.29931e-05	hypothetical protein	N/A	protein coding gene
CNAG_02843	1.22414	0.000272227	hypothetical protein	N/A	protein coding gene
CNAG_02848	1.40867	1.22365e-06	hypothetical protein	N/A	protein coding gene
CNAG_02851	-3.35255	8.04261e-66	Threonine aldolase	N/A	protein coding gene
CNAG_02857	1.14253	2.35649e-07	hypothetical protein	N/A	protein coding gene
CNAG_02858	-1.68771	1.19922e-12	adenylosuccinate synthetase	ADE12	protein coding gene
CNAG_02859	1.16147	1.91038e-06	NADH kinase, variant 3	POS5	protein coding gene
CNAG_02867	1.4768	2.41135e-09	phosphatidylinositol phospholipase C, delta	PLC1	protein coding gene
CNAG_02875	1.01017	1.30194e-07	hypothetical protein	N/A	protein coding gene
CNAG_02877	1.95584	3.91271e-05	hypothetical protein	FZC51	protein coding gene
CNAG_02880	0.944607	1.6864e-05	GTP-binding protein YchF	N/A	protein coding gene
CNAG_02883	0.833591	9.17127e-05	Ras-like GTP-binding protein, putative	RAC1	protein coding gene
CNAG_02884	-0.925076	0.000937263	DNA replication complex GINS protein PSF2	N/A	protein coding gene
CNAG_02889	-1.62459	0.00505514	hypothetical protein	N/A	protein coding gene
CNAG_02893	-5.32109	1.99188e-61	hypothetical protein	N/A	protein coding gene
CNAG_02896	-1.46954	2.3e-12	hydroxymethylglutaryl-CoA synthase	ERG130	protein coding gene
CNAG_02899	2.11759	0.0250555	hypothetical protein	N/A	protein coding gene
CNAG_02925	-1.01068	1.91766e-07	D-arabinitol 2-dehydrogenase	N/A	protein coding gene
CNAG_02926	2.47101	1.89086e-26	hypothetical protein	N/A	protein coding gene
CNAG_02933	1.29219	6.55778e-05	quinone oxidoreductase	N/A	protein coding gene
CNAG_02934	1.40304	0.00239324	hypothetical protein	N/A	protein coding gene
CNAG_02942	2.08706	3.83721e-09	hypothetical protein	N/A	protein coding gene
CNAG_02943	1.7696	3.79009e-05	cytoplasmic protein, variant	N/A	protein coding gene
CNAG_02953	1.74516	2.23119e-07	tuberin	N/A	protein coding gene
CNAG_02958	-1.67808	0.0035463	ferroxidase	CFO2	protein coding gene
CNAG_02963	-1.08401	0.000166777	anaphase-promoting complex subunit 8	N/A	protein coding gene
CNAG_02967	1.43227	0.00112977	hypothetical protein	N/A	protein coding gene
CNAG_02968	1.53717	0.000321711	Phosphatidylinositol-specific phospholipase C, putative	PLC2	protein coding gene
CNAG_02969	1.42207	0.000132953	thioesterase	N/A	protein coding gene
CNAG_02975	0.952805	1.01593e-05	hypothetical protein	N/A	protein coding gene
CNAG_02978	1.23925	0.00614284	hypothetical protein	N/A	protein coding gene
CNAG_02980	-1.50352	6.08873e-10	membrane dipeptidase	N/A	protein coding gene
CNAG_02982	1.147	0.00135237	U3 small nucleolar RNA-associated protein 13	N/A	protein coding gene
CNAG_02983	-1.13408	0.000173705	hypothetical protein	N/A	protein coding gene
CNAG_02984	-2.23441	3.5816e-17	sarcosine oxidase	N/A	protein coding gene
CNAG_02986	1.47288	0.000178033	ADP-ribose pyrophosphatase	YSA1	protein coding gene
CNAG_02989	1.165	0.000508555	PX domain-containing protein	N/A	protein coding gene
CNAG_02994	1.07843	4.97521e-08	hypothetical protein	N/A	protein coding gene
CNAG_02995	0.824828	0.000147277	RNA-binding protein with serine-rich domain 1	N/A	protein coding gene
CNAG_02996	1.27985	0.00135606	flavoprotein oxygenase	N/A	protein coding gene
CNAG_02997	-0.952531	0.000860436	protein STU1	N/A	protein coding gene
CNAG_03001	1.25535	1.00538e-06	multiple RNA-binding domain-containing protein 1	N/A	protein coding gene
CNAG_03002	2.08468	0.0400645	hypothetical protein	N/A	protein coding gene
CNAG_03004	-1.03992	8.81056e-11	riboflavin synthase, alpha subunit	N/A	protein coding gene
CNAG_03005	1.93956	4.00193e-14	cytoplasmic tRNA 2-thiolation protein 2	N/A	protein coding gene
CNAG_03010	-1.16676	0.000210356	enoyl-CoA hydratase/isomerase	N/A	protein coding gene
CNAG_03018	-1.55628	4.54852e-16	Putative zinc finger transcription factor	ASG101	protein coding gene
CNAG_03020	-1.09695	3.20225e-07	hypothetical protein	N/A	protein coding gene
CNAG_03023	-0.94515	0.000118092	hypothetical protein	N/A	protein coding gene
CNAG_03036	0.870806	2.41716e-06	potassium ion transporter, variant	N/A	protein coding gene
CNAG_03037	-0.960786	0.00324141	hypothetical protein	N/A	protein coding gene
CNAG_03038	0.820224	0.000191854	hypothetical protein	N/A	protein coding gene
CNAG_03039	1.11707	0.000169658	DNA damage-inducible protein 1	DDI1	protein coding gene
CNAG_03040	1.66267	0.000248725	transketolase	N/A	protein coding gene
CNAG_03044	-2.64045	4.51846e-13	hypothetical protein, variant	N/A	protein coding gene
CNAG_03045	1.12485	2.40244e-05	hypothetical protein	N/A	protein coding gene
CNAG_03050	-1.78061	2.88332e-06	hypothetical protein	N/A	protein coding gene
CNAG_03055	0.832585	0.00522895	bud site selection protein 20	N/A	protein coding gene
CNAG_03060	1.05004	0.0010213	multiple drug resistance protein	N/A	protein coding gene
CNAG_03064	1.49986	4.91156e-06	nucleolar protein 16	N/A	protein coding gene
CNAG_03068	-2.61953	3.66048e-18	hypothetical protein	N/A	protein coding gene
CNAG_03071	-0.862315	3.2958e-05	hypothetical protein	N/A	protein coding gene
CNAG_03076	0.995259	0.000562019	hypothetical protein	N/A	protein coding gene
CNAG_03082	1.67891	0.00134599	cupin domain-containing protein	N/A	protein coding gene
CNAG_03083	1.21571	0.00468087	cupin domain-containing protein	N/A	protein coding gene
CNAG_03084	1.65706	0.00131828	endoribonuclease L-PSP	N/A	protein coding gene
CNAG_03090	0.867892	0.00580653	hypothetical protein	N/A	protein coding gene
CNAG_03099	-1.2359	4.45885e-05	chitin synthase 1	CHS1	protein coding gene
CNAG_03101	0.808743	5.11288e-05	efflux protein EncT	N/A	protein coding gene
CNAG_03110	0.922549	0.0111991	hypothetical protein	N/A	protein coding gene
CNAG_03113	1.77032	0.02784	trehalose synthase	N/A	protein coding gene
CNAG_03114	1.12066	0.0155388	hypothetical protein	N/A	protein coding gene
CNAG_03125	-1.63069	0.000136768	hypothetical protein	N/A	protein coding gene
CNAG_03129	0.955809	0.00484694	transcription factor IIIA	N/A	protein coding gene
CNAG_03133	-2.22982	2.99093e-13	UDP-glucose,sterol transferase	ATG2602	protein coding gene
CNAG_03134	-1.40409	0.000244337	3-hydroxybutyryl-CoA dehydrogenase	HAD2	protein coding gene
CNAG_03139	-0.939486	2.72623e-05	Phosphatidylethanolamine N-methyltransferase	CHO2	protein coding gene
CNAG_03141	-2.32142	0.00374422	hypothetical protein	N/A	protein coding gene
CNAG_03142	1.89781	0.012777	hypothetical protein	N/A	protein coding gene
CNAG_03143	1.03533	0.0453257	hypothetical protein	N/A	protein coding gene
CNAG_03146	0.952462	0.000325937	Alpha-amylase	N/A	protein coding gene
CNAG_03147	1.17794	3.16914e-13	rhomboid-like protein	N/A	protein coding gene
CNAG_03148	-1.51556	2.94735e-06	nuclear condensin complex protein	N/A	protein coding gene
CNAG_03150	-1.24024	1.50055e-06	solute carrier family 25 (mitochondrial folate transporter), member 32	N/A	protein coding gene
CNAG_03154	1.30614	8.13179e-05	hypothetical protein	N/A	protein coding gene
CNAG_03157	1.70717	2.4298e-07	hypothetical protein	N/A	protein coding gene
CNAG_03162	0.928668	0.00387203	vacuolar protein	N/A	protein coding gene
CNAG_03172	1.67644	2.39612e-07	hypothetical protein	N/A	protein coding gene
CNAG_03175	-0.815453	0.000420444	hypothetical protein	N/A	protein coding gene
CNAG_03178	1.67261	3.73208e-06	hypothetical protein	N/A	protein coding gene
CNAG_03182	1.64088	7.22944e-08	U4/U6.U5 tri-snRNP-associated protein 3	N/A	protein coding gene
CNAG_03184	-1.34051	0.000337352	BUB protein kinase	BUB1	protein coding gene
CNAG_03187	1.4819	8.25368e-07	Protoporphyrinogen oxidase	N/A	protein coding gene
CNAG_03189	-0.861384	3.77849e-05	DIL and Ankyrin domain-containing protein	N/A	protein coding gene
CNAG_03192	0.838268	0.00495396	tRNA-specific adenosine deaminase 1	N/A	protein coding gene
CNAG_03197	2.02416	3.89036e-05	hypothetical protein	N/A	protein coding gene
CNAG_03199	-4.46742	5.20624e-35	FAD dependent oxidoreductase	N/A	protein coding gene
CNAG_03204	1.01809	1.64335e-05	hypothetical protein	N/A	protein coding gene
CNAG_03205	1.38699	4.50231e-06	ATP-dependent RNA helicase ROK1	N/A	protein coding gene
CNAG_03211	1.51855	0.00120806	hypothetical protein	N/A	protein coding gene
CNAG_03213	1.51371	0.00365248	UV damage endonuclease UvdE, variant	UVE1	protein coding gene
CNAG_03220	0.859772	3.38674e-05	hypothetical protein	N/A	protein coding gene
CNAG_03228	0.918203	0.00378593	universal stress protein	N/A	protein coding gene
CNAG_03230	1.34801	0.00820646	yippee-like, putative	N/A	protein coding gene
CNAG_03231	1.39963	0.00032393	hypothetical protein	N/A	protein coding gene
CNAG_03232	1.89117	5.37888e-07	lactamase	N/A	protein coding gene
CNAG_03233	1.57717	0.000293596	yippee-like, putative	N/A	protein coding gene
CNAG_03234	1.85582	2.96988e-08	cell wall surface anchor protein	N/A	protein coding gene
CNAG_03237	-1.24414	1.99293e-05	hypothetical protein	N/A	protein coding gene
CNAG_03239	-0.976376	0.000511906	hypothetical protein	N/A	protein coding gene
CNAG_03244	0.90457	3.61373e-05	hypothetical protein	N/A	protein coding gene
CNAG_03246	0.98868	0.00104864	18S rRNA biogenesis protein RCL1	N/A	protein coding gene
CNAG_03250	1.21763	3.18003e-06	hypothetical protein	N/A	protein coding gene
CNAG_03258	-0.812346	7.29182e-05	AGC protein kinase	TPK202a	protein coding gene
CNAG_03265	-1.02874	1.52632e-05	hypothetical protein	N/A	protein coding gene
CNAG_03268	1.93619	1.55312e-09	hypothetical protein	N/A	protein coding gene
CNAG_03282	1.54593	8.51182e-08	hypothetical protein	N/A	protein coding gene
CNAG_03284	0.858694	0.00138274	rRNA biogenesis protein RRP36	N/A	protein coding gene
CNAG_03293	0.888488	0.00251359	pre-rRNA-processing protein TSR2	TSR2	protein coding gene
CNAG_03296	-0.86669	0.000114857	tyrosine specific protein phosphatase	SIW14	protein coding gene
CNAG_03300	1.32347	3.96439e-05	ribosomal RNA-processing protein 1	N/A	protein coding gene
CNAG_03302	1.92703	1.16868e-10	protein LTV1	N/A	protein coding gene
CNAG_03310	1.27062	0.00222395	nicotinamide N-methyltransferase	N/A	protein coding gene
CNAG_03313	-1.28145	0.00957815	hypothetical protein	N/A	protein coding gene
CNAG_03314	1.04896	0.000992689	YTH domain family 2, variant	N/A	protein coding gene
CNAG_03323	-1.52726	3.83738e-08	hypothetical protein	N/A	protein coding gene
CNAG_03326	-1.08452	7.06496e-05	Chitin synthase	CHS2	protein coding gene
CNAG_03328	-1.96005	4.75995e-22	hypothetical protein	N/A	protein coding gene
CNAG_03331	-1.01358	5.03967e-11	Phosphatidylserine decarboxylase	N/A	protein coding gene
CNAG_03332	-0.821559	2.97327e-05	replication factor C subunit 2/4	N/A	protein coding gene
CNAG_03345	1.51767	3.65226e-05	putative translational repressor	SSD1	protein coding gene
CNAG_03346	-2.43837	3.01839e-15	bZip transcription factor, putative	BZP4	protein coding gene
CNAG_03352	0.910789	0.000520809	hypothetical protein	N/A	protein coding gene
CNAG_03354	1.1435	0.000505558	hypothetical protein	N/A	protein coding gene
CNAG_03355	1.18953	0.000915025	Two-component-like sensor kinase	TCO4	protein coding gene
CNAG_03361	-1.04148	2.11279e-07	hypothetical protein	N/A	protein coding gene
CNAG_03365	0.928643	1.44922e-05	hypothetical protein	N/A	protein coding gene
CNAG_03369	-1.28428	0.000123042	WEE protein kinase	SWE102	protein coding gene
CNAG_03372	0.882011	0.00254732	vacuolar protein-sorting protein bro1	N/A	protein coding gene
CNAG_03374	-0.851408	0.010204	DNA replication complex GINS protein PSF1	N/A	protein coding gene
CNAG_03383	-1.42459	1.47791e-06	hypothetical protein	N/A	protein coding gene
CNAG_03386	-4.6837	3.53083e-114	solute carrier family 25 (mitochondrial carnitine/acylcarnitine transporter), member 20/29	N/A	protein coding gene
CNAG_03392	0.987452	8.18679e-06	DNA supercoiling protein	N/A	protein coding gene
CNAG_03394	-1.00665	1.10492e-07	hypothetical protein	N/A	protein coding gene
CNAG_03395	0.853467	0.0190025	NifU-like protein c	N/A	protein coding gene
CNAG_03397	-0.986888	1.26463e-05	hypothetical protein	N/A	protein coding gene
CNAG_03400	-2.60532	1.21849e-21	oxidoreductase	GRE202	protein coding gene
CNAG_03408	1.98732	0.0130958	hypothetical protein	N/A	protein coding gene
CNAG_03414	-0.920985	0.000526386	hypothetical protein, variant	N/A	protein coding gene
CNAG_03415	-3.16095	1.25437e-46	hypothetical protein	N/A	protein coding gene
CNAG_03421	0.944901	0.0144643	hypothetical protein	N/A	protein coding gene
CNAG_03423	-0.893174	4.56091e-05	transcriptional activator	N/A	protein coding gene
CNAG_03426	-1.36734	5.60239e-05	GDP-mannose transporter 2	GMT2	protein coding gene
CNAG_03432	1.47416	4.58294e-09	solute carrier family 2	N/A	protein coding gene
CNAG_03436	-3.29428	6.52034e-78	Alanine transaminase	N/A	protein coding gene
CNAG_03446	-0.86195	5.224e-08	hypothetical protein	N/A	protein coding gene
CNAG_03447	-1.06752	0.000921634	hypothetical protein	N/A	protein coding gene
CNAG_03448	-1.08868	1.41189e-10	translation initiation factor eIF-2B subunit delta	N/A	protein coding gene
CNAG_03453	-1.20377	0.000148261	kinesin family member 11	KIP1	protein coding gene
CNAG_03454	1.08066	0.0199726	hypothetical protein	N/A	protein coding gene
CNAG_03457	-1.29721	7.17895e-06	arginine-tRNA ligase	N/A	protein coding gene
CNAG_03463	1.76251	5.00935e-08	hypothetical protein	N/A	protein coding gene
CNAG_03474	3.89154	1.38679e-12	efflux protein EncT	N/A	protein coding gene
CNAG_03475	1.02785	1.24721e-08	hypothetical protein	N/A	protein coding gene
CNAG_03476	-1.01471	0.000775913	Spermidine synthase	N/A	protein coding gene
CNAG_03477	-1.50824	0.00501429	hypothetical protein	N/A	protein coding gene
CNAG_03483	-1.29657	2.17691e-06	protein GET1	N/A	protein coding gene
CNAG_03487	-1.27254	9.51727e-05	DnaJ domain-containing protein	N/A	protein coding gene
CNAG_03492	1.93884	0.000117211	hypothetical protein	N/A	protein coding gene
CNAG_03495	1.94403	0.000902903	hypothetical protein	N/A	protein coding gene
CNAG_03498	-1.04208	7.07171e-05	metalloreductase	FRE201	protein coding gene
CNAG_03500	-1.48248	1.53592e-06	osmosensor	N/A	protein coding gene
CNAG_03502	0.93288	7.1229e-05	magnesium transporter	ALR2	protein coding gene
CNAG_03517	1.18932	0.000919539	NADH dehydrogenase	N/A	protein coding gene
CNAG_03525	-1.60051	1.55765e-18	alpha,alpha-trehalase	N/A	protein coding gene
CNAG_03539	-1.58748	4.15882e-06	hypothetical protein	N/A	protein coding gene
CNAG_03543	0.867252	0.0040876	hypothetical protein	N/A	protein coding gene
CNAG_03553	1.51514	3.94602e-08	hypothetical protein	N/A	protein coding gene
CNAG_03558	1.80424	3.65779e-05	hypothetical protein	N/A	protein coding gene
CNAG_03563	1.91325	0.000224464	aspartate-tRNA(Asn) ligase	N/A	protein coding gene
CNAG_03564	2.01503	6.40792e-05	hypothetical protein	N/A	protein coding gene
CNAG_03565	1.97622	7.58501e-08	plasma-membrane proton-efflux P-type ATPase	N/A	protein coding gene
CNAG_03566	2.11126	0.0100668	hypothetical protein	N/A	protein coding gene
CNAG_03572	1.65658	0.0023893	opsin 1	OPS1	protein coding gene
CNAG_03573	1.23076	4.33771e-06	kynurenine 3-monooxygenase	N/A	protein coding gene
CNAG_03584	0.911421	1.20473e-09	Prp8 binding protein	N/A	protein coding gene
CNAG_03588	-2.36841	2.49018e-24	L-aminoadipate-semialdehyde dehydrogenase	LYS2	protein coding gene
CNAG_03592	-1.29348	8.96387e-09	phosphomethylpyrimidine kinase	THI20	protein coding gene
CNAG_03595	1.06488	2.45585e-09	hypothetical protein	N/A	protein coding gene
CNAG_03596	1.37515	5.77089e-05	2-oxoglutarate dehydrogenase E2 component (dihydrolipoamide succinyltransferase)	N/A	protein coding gene
CNAG_03602	1.94905	1.19434e-15	U3 small nucleolar RNA-associated protein 5	N/A	protein coding gene
CNAG_03603	1.71784	1.70204e-06	ATP-dependent RNA helicase HAS1	N/A	protein coding gene
CNAG_03609	1.62573	6.92338e-05	hypothetical protein	N/A	protein coding gene
CNAG_03610	1.01723	0.000206673	mRNA guanylyltransferase	N/A	protein coding gene
CNAG_03612	-2.09261	1.77739e-35	Threonine synthase	N/A	protein coding gene
CNAG_03623	-1.30533	1.14361e-12	malonic semialdehyde reductase	N/A	protein coding gene
CNAG_03624	1.75503	3.74992e-07	pescadillo	N/A	protein coding gene
CNAG_03631	0.836402	0.0144643	hypothetical protein	N/A	protein coding gene
CNAG_03634	0.868992	0.00949856	DNA-directed RNA polymerase I subunit RPA49	N/A	protein coding gene
CNAG_03638	1.53064	7.79856e-06	heterokaryon incompatibility protein Het-C	N/A	protein coding gene
CNAG_03639	-1.98598	5.84905e-16	hypothetical protein	N/A	protein coding gene
CNAG_03643	1.26187	0.0257186	hypothetical protein	N/A	protein coding gene
CNAG_03645	2.06275	1.35231e-13	NET1-associated nuclear protein 1 (U3 small nucleolar RNA-associated protein 17)	N/A	protein coding gene
CNAG_03653	0.931852	0.00151148	hypothetical protein	N/A	protein coding gene
CNAG_03655	-1.34406	0.000293434	hypothetical protein	N/A	protein coding gene
CNAG_03656	1.11848	0.000756756	hypothetical protein	N/A	protein coding gene
CNAG_03658	-0.999546	0.000171928	hypothetical protein	N/A	protein coding gene
CNAG_03667	1.70591	0.0370967	hypothetical protein	N/A	protein coding gene
CNAG_03668	1.3249	0.00113397	hypothetical protein	N/A	protein coding gene
CNAG_03671	-1.15916	0.00189546	hypothetical protein	N/A	protein coding gene
CNAG_03675	2.13621	1.79911e-10	pumilio domain-containing protein	N/A	protein coding gene
CNAG_03677	1.04575	0.00052985	hypothetical protein	N/A	protein coding gene
CNAG_03679	1.2268	0.000414462	hypothetical protein	ACY1	protein coding gene
CNAG_03683	-0.841441	0.00137224	short-chain dehydrogenase/reductase SDR	N/A	protein coding gene
CNAG_03685	1.88207	3.32609e-08	hypothetical protein	N/A	protein coding gene
CNAG_03686	1.49986	2.4298e-07	UDP-N-acetylglucosamine transferase subunit ALG14	N/A	protein coding gene
CNAG_03688	0.986457	0.0107773	hypothetical protein	N/A	protein coding gene
CNAG_03689	1.11715	0.000640999	zf-C3HC4 type zinc finger protein	N/A	protein coding gene
CNAG_03695	-1.17936	3.37272e-06	capsule biosynthetic protein	CAS41	protein coding gene
CNAG_03701	-1.82296	1.04853e-15	3-phosphoshikimate 1-carboxyvinyltransferase	N/A	protein coding gene
CNAG_03702	-0.8284	0.000286037	tubulin-folding cofactor B	ALF1	protein coding gene
CNAG_03705	2.1567	1.73781e-08	hypothetical protein	N/A	protein coding gene
CNAG_03714	-1.46539	1.70384e-05	microtubule motor protein	N/A	protein coding gene
CNAG_03715	-1.65786	2.96314e-07	hypothetical protein	N/A	protein coding gene
CNAG_03719	-2.04567	1.20894e-05	Putative transporter of the major facilitator superfamily (MFS)	N/A	protein coding gene
CNAG_03724	2.09141	1.98312e-09	ribosomal RNA methyltransferase Nop2	N/A	protein coding gene
CNAG_03727	0.961889	0.00479633	hypothetical protein	N/A	protein coding gene
CNAG_03728	2.12762	6.18185e-07	hypothetical protein	N/A	protein coding gene
CNAG_03738	1.83344	2.09014e-05	pantetheine-phosphate adenylyltransferase	N/A	protein coding gene
CNAG_03743	-2.18258	1.44968e-39	glutamine amidotransferase	N/A	protein coding gene
CNAG_03753	-0.993003	4.48633e-05	dolichol-phosphate mannosyltransferase	N/A	protein coding gene
CNAG_03755	-1.15677	8.83283e-06	hypothetical protein	N/A	protein coding gene
CNAG_03761	1.00044	7.04592e-08	mRNA 3'-end-processing protein rna14	N/A	protein coding gene
CNAG_03762	1.37375	0.000153183	AdoMet-dependent rRNA methyltransferase spb1	N/A	protein coding gene
CNAG_03764	-2.26667	8.59928e-09	Integral membrane protein	N/A	protein coding gene
CNAG_03765	1.25276	0.000864101	trehalose-phosphatase	TPS2	protein coding gene
CNAG_03769	1.08741	5.49252e-05	Hexokinase	HXK2	protein coding gene
CNAG_03771	2.17755	0.00420269	DNA binding protein Ncp1	N/A	protein coding gene
CNAG_03772	-1.4669	0.00107202	high-affinity glucose transporter	HXS1	protein coding gene
CNAG_03777	1.06465	2.48523e-05	hypothetical protein	N/A	protein coding gene
CNAG_03781	-0.888709	0.00069575	SUN domain-containing protein	SAD1	protein coding gene
CNAG_03785	1.35206	6.61278e-05	alpha,alpha-trehalase	NTH1	protein coding gene
CNAG_03786	0.870182	0.0135099	lysophospholipase	LYSO1	protein coding gene
CNAG_03788	1.0821	1.05931e-05	hypothetical protein	N/A	protein coding gene
CNAG_03789	1.83232	1.72477e-07	mRNA turnover protein 4	N/A	protein coding gene
CNAG_03791	0.924701	0.00362342	CAMKK/ELM protein kinase	N/A	protein coding gene
CNAG_03794	1.9329	8.47058e-06	endoplasmic reticulum protein	N/A	protein coding gene
CNAG_03807	1.52358	3.43329e-05	E3 ubiquitin-protein ligase CCNP1IP1	N/A	protein coding gene
CNAG_03812	-3.43706	5.10944e-71	histidinol-phosphate transaminase	N/A	protein coding gene
CNAG_03817	2.7691	1.70467e-23	cell growth-regulating nucleolar protein	N/A	protein coding gene
CNAG_03819	-1.40621	1.89348e-07	sterol 24-C-methyltransferase	ERG6	protein coding gene
CNAG_03820	1.12649	0.000324241	nucleolar protein 14	N/A	protein coding gene
CNAG_03824	1.08554	0.0199463	solute carrier family 25 (mitochondrial phosphate transporter), member 3	N/A	protein coding gene
CNAG_03833	1.39275	8.73852e-06	hypothetical protein	N/A	protein coding gene
CNAG_03835	-1.41874	2.04228e-06	DASH complex subunit DAD3	N/A	protein coding gene
CNAG_03838	-3.95106	1.42707e-32	hypothetical protein	N/A	protein coding gene
CNAG_03839	1.05013	5.4761e-05	CCR4-NOT transcription complex subunit 4, variant 1	N/A	protein coding gene
CNAG_03840	1.0393	2.67057e-05	pre-mRNA-splicing factor cwc26	N/A	protein coding gene
CNAG_03845	-1.06519	1.10635e-09	multidrug resistance protein fnx1	FNX1	protein coding gene
CNAG_03847	1.29391	8.48859e-06	hypothetical protein	N/A	protein coding gene
CNAG_03850	-1.18846	4.55591e-13	transcriptional activator spt7	SPT7	protein coding gene
CNAG_03855	-0.918624	0.00539457	phosphatidylinositol glycan, class M	N/A	protein coding gene
CNAG_03856	-0.852943	0.00268223	hypothetical protein	N/A	protein coding gene
CNAG_03857	-1.33505	1.57234e-23	hypothetical protein	N/A	protein coding gene
CNAG_03864	1.09703	2.63311e-05	hypothetical protein	N/A	protein coding gene
CNAG_03865	1.12429	0.00245757	cytoplasmic protein	N/A	protein coding gene
CNAG_03867	2.25362	0.00772344	hypothetical protein	N/A	protein coding gene
CNAG_03873	2.20477	0.0240713	hypothetical protein	N/A	protein coding gene
CNAG_03874	0.95332	0.000157834	oxidoreductase	N/A	protein coding gene
CNAG_03878	1.00609	0.00644208	hypothetical protein	N/A	protein coding gene
CNAG_03881	1.9138	0.000209178	hypothetical protein	N/A	protein coding gene
CNAG_03883	1.71012	1.124e-05	hypothetical protein	N/A	protein coding gene
CNAG_03897	2.03709	1.06159e-10	protein BCP1	N/A	protein coding gene
CNAG_03899	1.00103	3.55522e-05	hypoxia up-regulated 1	N/A	protein coding gene
CNAG_03900	0.837722	0.00278098	f-actin-capping protein subunit beta	N/A	protein coding gene
CNAG_03907	-0.947287	0.00920348	LIM domain containing protein	N/A	protein coding gene
CNAG_03909	-0.868852	0.00120806	hypothetical protein	N/A	protein coding gene
CNAG_03910	-1.11733	4.23099e-10	myo-inositol transporter, putative	ITR6	protein coding gene
CNAG_03913	0.825666	0.00570587	hypothetical protein	N/A	protein coding gene
CNAG_03920	-1.25999	2.17167e-08	isocitrate dehydrogenase, NADP-dependent	IDP1	protein coding gene
CNAG_03921	1.71448	4.49477e-07	hypothetical protein	N/A	protein coding gene
CNAG_03922	1.12044	0.0131546	hypothetical protein	N/A	protein coding gene
CNAG_03929	-0.869406	1.45843e-06	putative sugar transporter	CAS42	protein coding gene
CNAG_03935	0.99904	0.00122885	endothelin-converting enzyme	NEP1	protein coding gene
CNAG_03937	1.31143	0.000254037	hypothetical protein	N/A	protein coding gene
CNAG_03938	1.0463	0.0488363	Nonmating-type specific pheromone G-protein coupled receptor	CPR2	protein coding gene
CNAG_03941	-0.86403	2.29415e-06	20S proteasome subunit alpha 2	N/A	protein coding gene
CNAG_03945	-1.46948	5.34641e-10	hypothetical protein	N/A	protein coding gene
CNAG_03946	1.51287	8.99427e-06	galactokinase	GAL101	protein coding gene
CNAG_03957	-2.00191	6.39266e-35	4-nitrophenyl phosphatase	N/A	protein coding gene
CNAG_03958	1.80615	5.06419e-05	hypothetical protein	N/A	protein coding gene
CNAG_03964	1.69596	4.0652e-06	zinc knuckle family protein	N/A	protein coding gene
CNAG_03966	-1.4446	0.00023248	hypothetical protein	N/A	protein coding gene
CNAG_03967	0.834036	0.000857827	F-actin capping protein	N/A	protein coding gene
CNAG_03974	1.15744	0.000592636	hypothetical protein	N/A	protein coding gene
CNAG_03975	1.99227	1.2973e-08	ribosome biogenesis protein ERB1	N/A	protein coding gene
CNAG_03976	1.10663	4.20774e-05	hypothetical protein	N/A	protein coding gene
CNAG_03977	-1.74373	4.22673e-10	hypothetical protein	N/A	protein coding gene
CNAG_03983	-1.6855	2.81884e-11	oxidoreductase	N/A	protein coding gene
CNAG_03987	1.49236	4.6692e-06	elongation factor 1 alpha-like protein	N/A	protein coding gene
CNAG_03991	0.84649	0.0215966	Integral membrane protein	N/A	protein coding gene
CNAG_03993	-1.38467	7.71294e-06	RP/EB family microtubule-associated protein	BIM1	protein coding gene
CNAG_03994	1.13188	7.34325e-06	leucine carboxyl methyltransferase 1	N/A	protein coding gene
CNAG_04003	0.922062	1.54793e-06	pumilio 2	N/A	protein coding gene
CNAG_04008	-1.57574	5.70694e-07	hypothetical protein	N/A	protein coding gene
CNAG_04015	0.938669	0.00873948	amino acid transporter	N/A	protein coding gene
CNAG_04017	1.13185	0.000864124	methionine-R-sulfoxide reductase	N/A	protein coding gene
CNAG_04018	-1.58566	1.76319e-06	hypothetical protein	N/A	protein coding gene
CNAG_04026	-0.885786	0.000980756	chromosome transmission fidelity protein 1	N/A	protein coding gene
CNAG_04036	1.84347	2.38149e-05	hypothetical protein	N/A	protein coding gene
CNAG_04037	0.83412	0.00591366	hypothetical protein	N/A	protein coding gene
CNAG_04043	1.34215	0.000782006	hypothetical protein	N/A	protein coding gene
CNAG_04047	-0.876536	4.35781e-05	hypothetical protein	N/A	protein coding gene
CNAG_04056	-0.909279	8.85955e-10	hypothetical protein	N/A	protein coding gene
CNAG_04062	1.347	1.6693e-05	ribosome biogenesis protein ENP2	N/A	protein coding gene
CNAG_04066	-2.43788	5.79243e-56	endoribonuclease L-PSP	N/A	protein coding gene
CNAG_04067	1.41622	0.00194718	Haloacid dehalogenase, type II	N/A	protein coding gene
CNAG_04070	1.82209	0.0001097	exonuclease	N/A	protein coding gene
CNAG_04072	1.48458	1.26675e-05	60S ribosome subunit biogenesis protein Nip7	N/A	protein coding gene
CNAG_04076	2.27592	1.48675e-05	hypothetical protein	N/A	protein coding gene
CNAG_04079	-1.06896	0.000118289	HAT1-interacting factor 1	N/A	protein coding gene
CNAG_04080	-1.09059	1.56793e-05	3-hydroxyanthranilate 3,4-dioxygenase	N/A	protein coding gene
CNAG_04086	1.65239	3.86406e-06	hypothetical protein	N/A	protein coding gene
CNAG_04087	-0.979436	0.00696313	hypothetical protein	N/A	protein coding gene
CNAG_04090	1.81929	3.36954e-05	activating transcription factor	ATF1	protein coding gene
CNAG_04092	1.19315	0.0403619	Sugar transporter	N/A	protein coding gene
CNAG_04093	-3.63568	2.82701e-19	putative transcription factor	YRM103	protein coding gene
CNAG_04095	1.03545	4.37402e-07	alpha-L-rhamnosidase	N/A	protein coding gene
CNAG_04098	1.09943	0.00143407	ATP-binding cassette, subfamily G (WHITE), member 2, PDR	PDR5-2	protein coding gene
CNAG_04102	0.816802	0.0131135	hypothetical protein	N/A	protein coding gene
CNAG_04105	1.71385	0.030375	hypothetical protein	N/A	protein coding gene
CNAG_04106	2.48322	0.00481621	hypothetical protein	N/A	protein coding gene
CNAG_04107	1.42338	0.00145853	hypothetical protein	N/A	protein coding gene
CNAG_04108	-1.91131	9.19968e-12	pyruvate dehydrogenase kinase	PKP2	protein coding gene
CNAG_04112	1.69638	0.000143126	oxidoreductase	N/A	protein coding gene
CNAG_04113	1.02403	0.000414816	hypothetical protein	PTP3	protein coding gene
CNAG_04114	0.936019	0.000161363	small subunit ribosomal protein S0	N/A	protein coding gene
CNAG_04121	1.01558	0.00763319	hypothetical protein	N/A	protein coding gene
CNAG_04122	-1.11333	1.72749e-06	galactose dehydrogenase	N/A	protein coding gene
CNAG_04127	1.05312	0.00249236	pre-mRNA-splicing factor cwc24	N/A	protein coding gene
CNAG_04129	0.85168	0.0484966	hypothetical protein	N/A	protein coding gene
CNAG_04141	-0.857118	9.0816e-05	vacuolar protein	N/A	protein coding gene
CNAG_04142	-1.74546	4.71388e-06	tartrate transporter	N/A	protein coding gene
CNAG_04147	1.36243	0.000434543	ATP-dependent rRNA helicase RRP3	N/A	protein coding gene
CNAG_04148	-0.955087	0.00687124	NEK protein kinase	N/A	protein coding gene
CNAG_04152	1.08517	9.33383e-06	protein phosphatase methylesterase 1	N/A	protein coding gene
CNAG_04154	1.84927	0.0486885	hypothetical protein	N/A	protein coding gene
CNAG_04156	-2.09005	9.22449e-35	Homoserine kinase	N/A	protein coding gene
CNAG_04159	0.93077	0.000147703	ariadne-1	N/A	protein coding gene
CNAG_04163	2.41767	0.00608379	hypothetical protein	N/A	protein coding gene
CNAG_04167	1.56841	3.28964e-06	hypothetical protein	N/A	protein coding gene
CNAG_04184	-0.812453	0.00102611	hypothetical protein	FZC47	protein coding gene
CNAG_04186	-1.72178	3.95835e-06	hypothetical protein	N/A	protein coding gene
CNAG_04192	-1.09371	0.000925763	phosphoribosylformylglycinamidine synthase	N/A	protein coding gene
CNAG_04196	0.868001	0.00201637	actin binding protein	N/A	protein coding gene
CNAG_04200	1.7789	0.000117423	C2 domain-containing protein	N/A	protein coding gene
CNAG_04202	1.35709	3.19442e-07	cytosolic Fe-S cluster assembly factor NAR1	N/A	protein coding gene
CNAG_04208	1.63934	5.34282e-06	ataxin-3	N/A	protein coding gene
CNAG_04209	0.85294	0.00902961	voltage-gated potassium channel protein beta-2 subunit	N/A	protein coding gene
CNAG_04217	1.73166	0.0285089	phosphoenolpyruvate carboxykinase (ATP)	PCK1	protein coding gene
CNAG_04222	1.45836	2.47982e-06	protein SDA1	N/A	protein coding gene
CNAG_04225	1.26952	0.000981492	hypothetical protein	N/A	protein coding gene
CNAG_04226	0.898517	0.000605489	U4/U6.U5 tri-snRNP-associated protein 1	N/A	protein coding gene
CNAG_04227	-1.20361	0.000723707	hypothetical protein	N/A	protein coding gene
CNAG_04228	-1.71234	1.28857e-07	2,4-dienoyl-CoA reductase	N/A	protein coding gene
CNAG_04231	-1.76156	8.73374e-08	hypothetical protein	N/A	protein coding gene
CNAG_04236	-1.32747	1.20049e-05	pyridoxal phosphate phosphatase phospho2	N/A	protein coding gene
CNAG_04237	-1.08744	2.33574e-06	hypothetical protein	N/A	protein coding gene
CNAG_04238	-1.05253	1.50835e-05	peroxisomal 2,4-dienoyl-CoA reductase	N/A	protein coding gene
CNAG_04239	-1.84933	1.16561e-09	hypothetical protein	N/A	protein coding gene
CNAG_04247	-1.90339	8.58951e-13	Spindle body protein Sfi1, putative	SFI1	protein coding gene
CNAG_04248	1.1577	0.00160869	ubiquitin thioesterase OTUB1	N/A	protein coding gene
CNAG_04256	1.62522	2.45059e-05	hypothetical protein	LPI6	protein coding gene
CNAG_04259	0.915117	0.00184251	H/ACA ribonucleoprotein complex subunit 1	N/A	protein coding gene
CNAG_04261	-0.818973	0.00643443	hypothetical protein	N/A	protein coding gene
CNAG_04265	1.51817	0.000178716	hypothetical protein	N/A	protein coding gene
CNAG_04270	1.37745	3.50593e-05	syntaxin 8	N/A	protein coding gene
CNAG_04275	2.24319	3.19442e-07	Metalloendopeptidase	N/A	protein coding gene
CNAG_04276	-1.88595	1.49889e-34	cytosine-purine permease	FCY4	protein coding gene
CNAG_04278	-1.2428	2.17076e-09	DNA ligase 1	N/A	protein coding gene
CNAG_04288	1.77085	1.8704e-05	Fe-S protein assembly co-chaperone HscB	N/A	protein coding gene
CNAG_04293	0.823889	0.0126781	vacuolar protein sorting 41	VPS41	protein coding gene
CNAG_04297	-1.36015	8.43487e-05	ribonuclease HII	N/A	protein coding gene
CNAG_04298	1.7531	1.39443e-06	nucleolar complex protein 3	NOC3	protein coding gene
CNAG_04300	-1.00091	0.00011309	hypothetical protein	N/A	protein coding gene
CNAG_04302	-1.16047	0.000206723	hypothetical protein	N/A	protein coding gene
CNAG_04307	-2.14101	1.74298e-06	Urate oxidase	URO1	protein coding gene
CNAG_04309	1.22508	0.000321083	hypothetical protein	N/A	protein coding gene
CNAG_04310	-3.43861	5.64406e-50	hypothetical protein	N/A	protein coding gene
CNAG_04312	0.961776	1.72477e-07	mannose-6-phosphate isomerase	MAN1	protein coding gene
CNAG_04313	1.28238	0.00131897	NADPH2 dehydrogenase	N/A	protein coding gene
CNAG_04314	2.23811	1.0646e-06	NAD kinase	YEF1	protein coding gene
CNAG_04315	1.76982	3.52323e-08	hypothetical protein	N/A	protein coding gene
CNAG_04322	1.70625	0.00105843	hypothetical protein	N/A	protein coding gene
CNAG_04323	0.953559	2.55689e-05	hypothetical protein	N/A	protein coding gene
CNAG_04324	-0.888301	3.6736e-06	hypothetical protein	N/A	protein coding gene
CNAG_04325	-1.35701	3.31916e-06	extradiol ring-cleavage dioxygenase	N/A	protein coding gene
CNAG_04326	1.65184	0.000509087	malate dehydrogenase (oxaloacetate- decarboxylating)	N/A	protein coding gene
CNAG_04329	-1.16636	1.868e-11	hypothetical protein	N/A	protein coding gene
CNAG_04334	1.54754	8.05197e-22	hypothetical protein	MRPS18	protein coding gene
CNAG_04343	1.02504	0.00079539	nicotinamide mononucleotide permease	N/A	protein coding gene
CNAG_04347	-3.53183	1.48404e-51	Aspartate kinase	N/A	protein coding gene
CNAG_04348	2.26547	1.00654e-11	chaperone	N/A	protein coding gene
CNAG_04351	1.02518	0.00368443	methylmalonate-semialdehyde dehydrogenase (acylating)	N/A	protein coding gene
CNAG_04353	1.19765	0.00163062	hypothetical protein	CLR1	protein coding gene
CNAG_04354	1.583	3.86248e-05	exopolyphosphatase	XPP1	protein coding gene
CNAG_04355	1.18853	0.00645217	hypothetical protein	N/A	protein coding gene
CNAG_04359	0.825006	0.0082635	hypothetical protein	N/A	protein coding gene
CNAG_04361	1.81492	2.92154e-06	hypothetical protein	N/A	protein coding gene
CNAG_04365	1.67072	8.19118e-07	ribosome biogenesis protein MAK21	N/A	protein coding gene
CNAG_04367	1.38065	0.000513294	hypothetical protein	N/A	protein coding gene
CNAG_04370	1.48899	3.35568e-05	U3 small nucleolar RNA-associated protein 10	N/A	protein coding gene
CNAG_04373	-1.07956	8.88147e-05	alginate lyase	N/A	protein coding gene
CNAG_04374	1.03839	0.000263966	hypothetical protein	N/A	protein coding gene
CNAG_04376	1.04067	0.000434792	protein KRI1	N/A	protein coding gene
CNAG_04386	2.65065	6.66038e-07	hypothetical protein	N/A	protein coding gene
CNAG_04388	1.06651	0.033362	mitochondrial manganese superoxide dismutase	SOD2	protein coding gene
CNAG_04389	0.918346	1.19567e-05	hypothetical protein	N/A	protein coding gene
CNAG_04394	1.69834	0.0285678	hypothetical protein	N/A	protein coding gene
CNAG_04395	1.29237	1.1091e-06	protein BFR2	N/A	protein coding gene
CNAG_04401	1.05658	0.000421169	alpha-soluble NSF attachment protein	N/A	protein coding gene
CNAG_04403	1.40531	4.7981e-05	CCCH zinc finger protein	N/A	protein coding gene
CNAG_04405	0.969043	0.00385562	cyclin H	N/A	protein coding gene
CNAG_04412	1.06072	0.000524604	hypothetical protein	N/A	protein coding gene
CNAG_04436	1.03868	1.55865e-06	hypothetical protein	N/A	protein coding gene
CNAG_04437	-0.951389	0.00016948	nicotinamide riboside kinase, variant	N/A	protein coding gene
CNAG_04443	1.54233	0.000517595	hypothetical protein	N/A	protein coding gene
CNAG_04446	2.25172	3.87431e-06	hypothetical protein	N/A	protein coding gene
CNAG_04449	-1.08793	0.000763255	alpha-1,6-mannosyltransferase	N/A	protein coding gene
CNAG_04451	-1.09229	0.000204105	ribonuclease P/MRP protein subunit POP1	N/A	protein coding gene
CNAG_04453	-0.966582	0.000618152	inositolphosphorylceramide synthase	IPC1	protein coding gene
CNAG_04459	1.84958	0.000401245	hypothetical protein	N/A	protein coding gene
CNAG_04462	1.21166	0.00180006	F-box protein 9	N/A	protein coding gene
CNAG_04467	-1.65368	3.68868e-11	succinate-semialdehyde dehydrogenase (NADP)	N/A	protein coding gene
CNAG_04468	-1.98714	3.93873e-11	Tartrate dehydrogenase	N/A	protein coding gene
CNAG_04469	-3.51632	4.13829e-08	4-aminobutyrate transaminase	N/A	protein coding gene
CNAG_04470	-1.87513	1.46819e-07	Haloacid dehalogenase, type II	N/A	protein coding gene
CNAG_04471	-2.18107	1.16126e-05	FAD dependent oxidoreductase	N/A	protein coding gene
CNAG_04474	-1.21405	6.97208e-05	monocarboxylic acid transporter	N/A	protein coding gene
CNAG_04478	1.14525	0.000286621	hypothetical protein	N/A	protein coding gene
CNAG_04493	-1.13083	2.90744e-05	ubiquitin carboxyl-terminal hydrolase 48, variant	N/A	protein coding gene
CNAG_04496	-1.51865	3.36731e-08	rab GTPase activator	N/A	protein coding gene
CNAG_04498	-0.930321	1.90483e-06	alpha-1,2-mannosidase	N/A	protein coding gene
CNAG_04501	-1.39765	1.98118e-16	anthranilate synthase/indole-3-glycerol phosphate synthase/phosphoribosylanthranilate isomerase	TRP1	protein coding gene
CNAG_04506	1.44821	0.0318743	hypothetical protein	N/A	protein coding gene
CNAG_04507	1.48172	4.06955e-07	hypothetical protein	N/A	protein coding gene
CNAG_04508	1.06832	0.0350326	hypothetical protein	N/A	protein coding gene
CNAG_04511	0.854443	0.000680896	hypothetical protein	N/A	protein coding gene
CNAG_04514	0.839785	4.38576e-07	CMGC/MAPK protein kinase	MPK1	protein coding gene
CNAG_04519	-1.70813	4.21494e-08	D-serine dehydratase	N/A	protein coding gene
CNAG_04522	-0.943358	2.36519e-07	hypothetical protein	N/A	protein coding gene
CNAG_04528	-1.26573	0.000466198	hypothetical protein	N/A	protein coding gene
CNAG_04535	-1.57256	1.51846e-05	Tartrate dehydrogenase	N/A	protein coding gene
CNAG_04567	-4.64197	2.65375e-55	drug transporter	N/A	protein coding gene
CNAG_04570	1.03543	4.30344e-08	hypothetical protein	LHP1	protein coding gene
CNAG_04571	0.868235	0.0143306	dimethyladenosine transferase	N/A	protein coding gene
CNAG_04580	1.53111	1.70906e-07	RNA helicase	N/A	protein coding gene
CNAG_04587	1.60686	0.000815897	hypothetical protein	N/A	protein coding gene
CNAG_04589	1.97712	7.96442e-05	hypothetical protein	N/A	protein coding gene
CNAG_04590	1.41349	0.000541706	hypothetical protein	N/A	protein coding gene
CNAG_04595	-1.19681	9.89741e-05	hypothetical protein	N/A	protein coding gene
CNAG_04597	-0.940357	9.32432e-06	hypothetical protein	N/A	protein coding gene
CNAG_04598	0.893436	0.00533345	hypothetical protein	N/A	protein coding gene
CNAG_04601	-1.07912	3.91729e-05	glycine hydroxymethyltransferase	N/A	protein coding gene
CNAG_04603	-1.03507	0.00105378	replication fork protection complex subunit Csm3/Swi3	N/A	protein coding gene
CNAG_04604	-2.16532	4.51462e-29	tryptophan-tRNA ligase	N/A	protein coding gene
CNAG_04610	2.78242	0.000321711	hypothetical protein	N/A	protein coding gene
CNAG_04611	1.01851	0.00573682	ubiquitin-conjugating enzyme E2 H	UBC8	protein coding gene
CNAG_04616	0.817479	0.0162589	hypothetical protein	N/A	protein coding gene
CNAG_04625	1.08739	0.00163899	cerevisin	N/A	protein coding gene
CNAG_04631	-1.04174	0.000859429	ribitol kinase	RIK1	protein coding gene
CNAG_04632	-4.34448	1.4504e-28	uracil permease	N/A	protein coding gene
CNAG_04636	1.17804	0.000499816	metacaspase-1	N/A	protein coding gene
CNAG_04638	1.01735	0.00152873	hypothetical protein	N/A	protein coding gene
CNAG_04651	0.962138	0.000275757	hypothetical protein	N/A	protein coding gene
CNAG_04653	-1.54226	3.07011e-11	hypothetical protein	N/A	protein coding gene
CNAG_04655	-0.952071	0.00283154	rab family protein	N/A	protein coding gene
CNAG_04659	1.59533	0.00140208	Pyruvate decarboxylase	PDC1	protein coding gene
CNAG_04662	-1.26578	1.83621e-06	chromosome transmission fidelity protein 4	CTF4	protein coding gene
CNAG_04663	1.34746	0.0009562	hypothetical protein	N/A	protein coding gene
CNAG_04675	-1.06955	2.97337e-05	hypothetical protein	N/A	protein coding gene
CNAG_04680	0.827738	0.000627434	hypothetical protein	N/A	protein coding gene
CNAG_04682	-1.49093	2.71197e-06	DNA replication complex GINS protein psf3	N/A	protein coding gene
CNAG_04687	1.87202	1.3163e-05	stearoyl-CoA desaturase (delta-9 desaturase)	N/A	protein coding gene
CNAG_04690	1.19119	0.0058606	acylpyruvate hydrolase	N/A	protein coding gene
CNAG_04692	-2.66296	1.02951e-18	thymidylate synthase	N/A	protein coding gene
CNAG_04694	1.72757	8.79311e-08	periodic tryptophan protein 1	N/A	protein coding gene
CNAG_04696	-1.13462	9.82106e-07	DNA clamp loader	N/A	protein coding gene
CNAG_04697	-1.5082	7.86769e-09	zinc finger protein	N/A	protein coding gene
CNAG_04698	0.914431	5.23329e-07	cytoplasmic protein	N/A	protein coding gene
CNAG_04701	-0.934613	0.000590313	hypothetical protein	N/A	protein coding gene
CNAG_04704	-3.68365	0.00034034	MFS transporter, SHS family, lactate transporter	N/A	protein coding gene
CNAG_04727	2.33828	1.21616e-06	hypothetical protein	N/A	protein coding gene
CNAG_04729	1.00842	0.000287372	ATP-dependent RNA helicase DBP7	N/A	protein coding gene
CNAG_04730	1.08471	9.29949e-08	G-protein coupled receptor	GPR4	protein coding gene
CNAG_04735	0.872459	0.0327107	extracellular elastinolytic metalloproteinase	MEP1	protein coding gene
CNAG_04736	-1.21387	0.000608728	hypothetical protein	N/A	protein coding gene
CNAG_04737	1.55123	0.00517316	hypothetical protein	N/A	protein coding gene
CNAG_04744	1.92115	5.03785e-05	mannose-6-phosphate isomerase, class I	N/A	protein coding gene
CNAG_04746	1.84774	1.62304e-05	hypothetical protein	N/A	protein coding gene
CNAG_04750	1.78574	1.06761e-05	hypothetical protein	N/A	protein coding gene
CNAG_04756	-0.901844	0.00498963	hypothetical protein	N/A	protein coding gene
CNAG_04758	-4.8462	1.94901e-37	amt family ammonium transporter	AMT2	protein coding gene
CNAG_04759	1.41106	0.00836629	hypothetical protein, variant	N/A	protein coding gene
CNAG_04760	-1.04005	2.94529e-05	cytoplasmic protein	N/A	protein coding gene
CNAG_04771	1.2862	8.10591e-06	rab family protein	N/A	protein coding gene
CNAG_04775	1.2927	8.12868e-10	hypothetical protein	N/A	protein coding gene
CNAG_04776	1.20903	2.04949e-10	Homoserine dehydrogenase	N/A	protein coding gene
CNAG_04777	1.34679	5.26252e-14	S-adenosylmethionine-dependent methyltransferase	N/A	protein coding gene
CNAG_04787	1.44944	0.000178716	membrane protein	N/A	protein coding gene
CNAG_04788	-0.925146	0.0067253	hypothetical protein	N/A	protein coding gene
CNAG_04789	0.868833	0.0363614	hypothetical protein	N/A	protein coding gene
CNAG_04793	1.78879	0.035046	hypothetical protein	N/A	protein coding gene
CNAG_04794	1.93567	1.07048e-08	spermine transporter	N/A	protein coding gene
CNAG_04800	-2.46079	3.08197e-55	phenylalanine-tRNA ligase, alpha subunit	N/A	protein coding gene
CNAG_04802	1.10545	0.00035078	ribosomal RNA-processing protein 9	N/A	protein coding gene
CNAG_04818	-4.24256	2.62523e-88	hypothetical protein	N/A	protein coding gene
CNAG_04819	-1.9279	1.67958e-23	hypothetical protein	N/A	protein coding gene
CNAG_04824	-0.812118	0.000391355	mitotic spindle assembly checkpoint protein MAD1	N/A	protein coding gene
CNAG_04825	-1.08234	1.51555e-05	hypothetical protein	N/A	protein coding gene
CNAG_04831	-0.841448	0.0101388	hypothetical protein	N/A	protein coding gene
CNAG_04832	-0.855729	0.0108999	RalA-binding protein 1	N/A	protein coding gene
CNAG_04833	1.78343	1.44922e-05	hypothetical protein	TEP1	protein coding gene
CNAG_04835	-1.81487	2.95727e-05	dihydrodipicolinate synthase	N/A	protein coding gene
CNAG_04849	0.983695	3.79015e-05	vacuolar protein	N/A	protein coding gene
CNAG_04859	-1.34012	4.43536e-05	rho family protein	N/A	protein coding gene
CNAG_04862	-2.74267	2.27643e-14	glutamate synthase (NADPH/NADH)	N/A	protein coding gene
CNAG_04863	-1.02389	0.000113128	ESCRT-II complex subunit VPS25	VPS25	protein coding gene
CNAG_04870	1.83133	0.0163718	hypothetical protein	N/A	protein coding gene
CNAG_04871	-1.38153	2.1634e-09	hypothetical protein	N/A	protein coding gene
CNAG_04872	-2.5091	1.19655e-21	mitochondrial protein	N/A	protein coding gene
CNAG_04877	-3.34282	0.00104072	hypothetical protein	N/A	protein coding gene
CNAG_04879	1.48804	0.000274857	Glycogen debranching enzyme	N/A	protein coding gene
CNAG_04880	0.980169	0.000120783	hypothetical protein	N/A	protein coding gene
CNAG_04886	1.54643	0.000125042	hypothetical protein	N/A	protein coding gene
CNAG_04889	1.70961	1.23287e-05	hypothetical protein	N/A	protein coding gene
CNAG_04891	1.00563	0.0140596	hypothetical protein	N/A	protein coding gene
CNAG_04895	0.844669	0.00862793	nuclear protein	FZC3	protein coding gene
CNAG_04903	2.01741	0.0188766	hypothetical protein	N/A	protein coding gene
CNAG_04905	1.06694	0.0170872	tRNA (uracil-5-)-methyltransferase	N/A	protein coding gene
CNAG_04934	1.54242	1.73513e-08	hypothetical protein	N/A	protein coding gene
CNAG_04936	-0.886322	5.48329e-05	condensin complex subunit 2	N/A	protein coding gene
CNAG_04938	1.9265	0.000205614	hypothetical protein	N/A	protein coding gene
CNAG_04943	1.05813	0.00130017	CBS domain-containing protein	N/A	protein coding gene
CNAG_04944	1.00022	0.0144575	hypothetical protein	N/A	protein coding gene
CNAG_04945	0.892506	0.0117589	hypothetical protein	N/A	protein coding gene
CNAG_04951	-3.13134	6.84086e-42	3-deoxy-7-phosphoheptulonate synthase	N/A	protein coding gene
CNAG_04952	-0.87527	2.24307e-05	ADP-ribosylation factor 6	N/A	protein coding gene
CNAG_04953	1.59694	4.14327e-10	hypothetical protein	N/A	protein coding gene
CNAG_04956	1.57484	9.60424e-06	high-affinity nicotinic acid transporter	N/A	protein coding gene
CNAG_04962	-1.18469	6.70363e-05	hypothetical protein	N/A	protein coding gene
CNAG_04968	-0.938095	0.00146333	hypothetical protein	N/A	protein coding gene
CNAG_04969	-0.868471	0.00222816	UDP-glucose 6-dehydrogenase	UGD1	protein coding gene
CNAG_04970	1.51949	0.000625615	hypothetical protein	N/A	protein coding gene
CNAG_04974	-1.9855	3.51993e-11	hypothetical protein	N/A	protein coding gene
CNAG_04981	2.1555	1.23635e-07	Catalase 1	CAT1	protein coding gene
CNAG_04983	-1.05058	0.000181792	hypothetical protein	N/A	protein coding gene
CNAG_04989	1.08163	6.27871e-06	protein FRG1	N/A	protein coding gene
CNAG_04990	-0.959706	1.65112e-07	glutamate-5-semialdehyde dehydrogenase	PRO2	protein coding gene
CNAG_04991	1.1277	0.000109751	hypothetical protein	N/A	protein coding gene
CNAG_04993	-2.31405	9.90702e-05	hypothetical protein	N/A	protein coding gene
CNAG_04999	1.25864	0.000177338	hypothetical protein	N/A	protein coding gene
CNAG_05007	-1.10639	5.30447e-09	translation initiation factor eIF-2B subunit beta	N/A	protein coding gene
CNAG_05009	-0.821682	0.000347742	Integral membrane protein	N/A	protein coding gene
CNAG_05031	1.98791	1.88921e-08	3-oxoacid CoA-transferase	N/A	protein coding gene
CNAG_05035	-1.82689	2.72733e-19	ferredoxin-NADP reductase	N/A	protein coding gene
CNAG_05044	-0.962149	1.41779e-05	hypothetical protein	N/A	protein coding gene
CNAG_05045	-2.42357	3.58252e-21	hypothetical protein	N/A	protein coding gene
CNAG_05060	1.54091	6.02258e-06	hypothetical protein	N/A	protein coding gene
CNAG_05067	1.36965	0.0362942	hypothetical protein	CLR5	protein coding gene
CNAG_05074	0.938465	5.18542e-06	hypothetical protein	N/A	protein coding gene
CNAG_05095	1.24546	0.00122285	pod-specific dehydrogenase SAC25	N/A	protein coding gene
CNAG_05096	1.06767	1.74157e-05	histone deacetylase 1/2	N/A	protein coding gene
CNAG_05097	1.38856	0.000528562	YjeF family protein	CKY1	protein coding gene
CNAG_05101	1.098	0.000813855	U3 small nucleolar RNA-associated protein 12	N/A	protein coding gene
CNAG_05102	-0.97707	0.00147725	DNA repair protein rad5	N/A	protein coding gene
CNAG_05104	1.5431	0.00786574	CAMK protein kinase	FRK101	protein coding gene
CNAG_05114	-1.65442	0.000246197	peroxisomal copper amine oxidase	N/A	protein coding gene
CNAG_05115	-1.50361	3.89983e-07	sarcosine oxidase	N/A	protein coding gene
CNAG_05122	-2.8093	1.4112e-64	homoserine O-acetyltransferase	N/A	protein coding gene
CNAG_05125	-1.07215	7.22788e-05	Diphosphomevalonate decarboxylase	MVD1	protein coding gene
CNAG_05130	-0.937358	5.46224e-07	hypothetical protein	N/A	protein coding gene
CNAG_05138	-1.10013	4.50508e-07	glucan 1,3-beta-glucosidase	N/A	protein coding gene
CNAG_05139	1.08157	0.000179632	UDP-galactose transporter	UGT1	protein coding gene
CNAG_05144	-1.01794	1.0104e-10	Beta-type carbonic anhydrase	CAN2	protein coding gene
CNAG_05151	0.917758	0.000532597	U3 small nucleolar RNA-associated protein 11	N/A	protein coding gene
CNAG_05152	0.894257	0.000321711	Phospholipid:diacylglycerol acyltransferase	LRO1	protein coding gene
CNAG_05155	2.12959	2.49595e-06	protein-tyrosine-phosphatase	PTP2	protein coding gene
CNAG_05163	0.883804	0.00394644	exoribonuclease II	N/A	protein coding gene
CNAG_05165	1.08724	3.44855e-07	hypothetical protein	N/A	protein coding gene
CNAG_05167	1.69177	0.032279	hypothetical protein	N/A	protein coding gene
CNAG_05170	-3.36783	4.21525e-51	hypothetical protein	PIP2	protein coding gene
CNAG_05173	0.958814	0.00118506	DNA-3-methyladenine glycosylase II	N/A	protein coding gene
CNAG_05178	2.11541	0.0147947	hypothetical protein	N/A	protein coding gene
CNAG_05180	1.38073	0.00105843	hypothetical protein	N/A	protein coding gene
CNAG_05191	-0.936046	0.000131091	hypothetical protein	N/A	protein coding gene
CNAG_05198	0.951406	0.000887364	DNA repair protein Rad7	N/A	protein coding gene
CNAG_05199	1.13588	1.07192e-08	chaperone DnaK	N/A	protein coding gene
CNAG_05200	-1.06862	2.1197e-07	pyridoxal kinase	BUD16	protein coding gene
CNAG_05201	0.922347	0.0249232	DNA mismatch repair protein Msh4	N/A	protein coding gene
CNAG_05219	1.15245	3.56096e-07	hypothetical protein	N/A	protein coding gene
CNAG_05220	1.1544	0.000616073	phosphatidylinositol 3-kinase	TLK1	protein coding gene
CNAG_05221	-0.938501	1.58143e-05	histone H2A.Z	H2A-4	protein coding gene
CNAG_05228	1.89527	2.41328e-13	U3 small nucleolar ribonucleoprotein Lcp5	N/A	protein coding gene
CNAG_05229	1.05099	0.00519386	Stomatin family protein	N/A	protein coding gene
CNAG_05251	-2.26157	2.618e-08	hypothetical protein	N/A	protein coding gene
CNAG_05253	1.02492	0.00253412	hypothetical protein	N/A	protein coding gene
CNAG_05255	1.23017	2.11279e-07	hypothetical protein	FZC2	protein coding gene
CNAG_05256	0.912549	0.000260635	catalase 2	CAT2	protein coding gene
CNAG_05258	2.73763	3.16472e-14	glucose-methanol-choline oxidoreductase	SMG1	protein coding gene
CNAG_05260	1.70572	4.54144e-10	Glutamate decarboxylase	N/A	protein coding gene
CNAG_05262	1.43318	2.92973e-14	hypothetical protein	N/A	protein coding gene
CNAG_05264	-1.09206	0.00139348	alpha-amylase AmyA	N/A	protein coding gene
CNAG_05273	1.13831	6.28378e-12	1,2-dihydroxy-3-keto-5-methylthiopentene dioxygenase, variant	N/A	protein coding gene
CNAG_05286	0.99271	0.00027446	hypothetical protein	LDP2	protein coding gene
CNAG_05288	-1.22783	3.51385e-09	HUS1 checkpoint protein	N/A	protein coding gene
CNAG_05290	-3.13144	3.79148e-41	transcription initiation protein SPT3	SPT3	protein coding gene
CNAG_05292	2.39004	1.53283e-07	alpha,alpha-trehalose-phosphate synthase (UDP- forming)	TPS1	protein coding gene
CNAG_05293	-1.13985	5.6168e-09	glycogenin glucosyltransferase	N/A	protein coding gene
CNAG_05295	0.814827	9.89169e-05	hypothetical protein	N/A	protein coding gene
CNAG_05296	1.17664	0.000233623	metallochaperone	N/A	protein coding gene
CNAG_05302	-4.46308	4.21406e-79	Amine oxidase	N/A	protein coding gene
CNAG_05308	0.855842	0.00143039	beta-catenin-like protein 1, variant	N/A	protein coding gene
CNAG_05309	2.35104	3.90221e-12	hypothetical protein	N/A	protein coding gene
CNAG_05312	-1.01625	0.00593192	hypothetical protein	N/A	protein coding gene
CNAG_05313	0.99189	0.0125607	hypothetical protein	N/A	protein coding gene
CNAG_05316	-1.23708	1.98599e-12	inositol oxygenase	N/A	protein coding gene
CNAG_05318	1.06607	4.05715e-07	L-mandelate dehydrogenase	N/A	protein coding gene
CNAG_05329	-3.11585	3.59397e-22	myo-inositol 2-dehydrogenase	N/A	protein coding gene
CNAG_05336	1.57977	7.52906e-07	Glucose transporter	N/A	protein coding gene
CNAG_05337	0.993062	0.00296384	alpha-N-arabinofuranosidase	N/A	protein coding gene
CNAG_05338	-1.38461	0.0217262	hypothetical protein	N/A	protein coding gene
CNAG_05341	1.33846	1.49488e-05	hypothetical protein	N/A	protein coding gene
CNAG_05342	0.968695	0.00112977	hypothetical protein	N/A	protein coding gene
CNAG_05345	-4.66737	7.45413e-41	amino acid transporter	N/A	protein coding gene
CNAG_05346	-1.40189	1.5857e-07	sarcosine oxidase	N/A	protein coding gene
CNAG_05349	0.876825	5.14738e-05	hypothetical protein	N/A	protein coding gene
CNAG_05350	1.26775	0.0131414	hypothetical protein	N/A	protein coding gene
CNAG_05353	-0.863779	0.00146562	nuclear pore complex protein Nup133	N/A	protein coding gene
CNAG_05355	1.0619	0.000794209	E3 ubiquitin-protein ligase NEDD4	RSP5	protein coding gene
CNAG_05356	1.9921	0.0492118	hypothetical protein	N/A	protein coding gene
CNAG_05357	-1.51401	0.00276641	hypothetical protein	N/A	protein coding gene
CNAG_05367	-1.01236	0.000623016	hypothetical protein	N/A	protein coding gene
CNAG_05371	1.1131	0.000441878	hypothetical protein	N/A	protein coding gene
CNAG_05372	-0.993185	0.000628255	B2-aldehyde-forming enzyme	BLP5	protein coding gene
CNAG_05374	-1.17793	0.000171604	chromosome transmission fidelity protein 18	N/A	protein coding gene
CNAG_05378	0.965932	3.92687e-05	3-hydroxyacyl-CoA dehydrogenase	N/A	protein coding gene
CNAG_05383	2.02772	1.82309e-05	hypothetical protein	N/A	protein coding gene
CNAG_05386	-2.18718	4.38208e-33	glutamate 5-kinase	PRO1	protein coding gene
CNAG_05387	1.22199	0.00442332	galactose transporter	N/A	protein coding gene
CNAG_05388	1.53795	0.000108691	formamidopyrimidine-DNA glycosylase	N/A	protein coding gene
CNAG_05390	0.855803	2.23634e-05	hypothetical protein	N/A	protein coding gene
CNAG_05392	1.09387	0.000204538	specific RNA polymerase II transcription factor	ZAP104	protein coding gene
CNAG_05398	-2.32663	2.26559e-24	Phosphoserine transaminase	N/A	protein coding gene
CNAG_05401	1.93171	3.60873e-08	hypothetical protein	N/A	protein coding gene
CNAG_05402	0.896131	0.0152231	protein CMS1	N/A	protein coding gene
CNAG_05408	1.10333	2.28293e-10	hypothetical protein	N/A	protein coding gene
CNAG_05412	1.33602	0.00882318	hypothetical protein	N/A	protein coding gene
CNAG_05415	-0.986909	0.00146962	hypothetical protein	N/A	protein coding gene
CNAG_05425	-3.43904	1.00354e-42	asparagine synthase (glutamine-hydrolyzing)	N/A	protein coding gene
CNAG_05426	1.1383	0.0435193	hypothetical protein	N/A	protein coding gene
CNAG_05431	1.36633	7.1229e-05	pH-response transcription factor pacC/RIM101	RIM101	protein coding gene
CNAG_05441	0.837527	3.51591e-05	lipid particle protein	N/A	protein coding gene
CNAG_05442	0.839577	0.000726569	TATA-box-binding protein	N/A	protein coding gene
CNAG_05446	-0.992154	1.7246e-13	kexin	N/A	protein coding gene
CNAG_05455	1.02391	4.31605e-07	translation initiation factor eIF-1A	N/A	protein coding gene
CNAG_05457	-0.90604	0.000246278	Pentatricopeptide repeat protein	N/A	protein coding gene
CNAG_05458	1.32817	0.0379409	endo-1,3(4)-beta-glucanase	N/A	protein coding gene
CNAG_05459	1.01968	7.42562e-05	pi-transporter A-1	N/A	protein coding gene
CNAG_05460	-0.821583	0.000685814	2-dehydropantoate 2-reductase	N/A	protein coding gene
CNAG_05461	-1.80489	4.0966e-05	L-lactate dehydrogenase (cytochrome)	N/A	protein coding gene
CNAG_05473	1.28696	0.00020217	hypothetical protein	N/A	protein coding gene
CNAG_05475	-1.05053	1.97397e-07	proteasome subunit alpha type-5	N/A	protein coding gene
CNAG_05496	-3.00451	2.79432e-47	2-isopropylmalate synthase	N/A	protein coding gene
CNAG_05497	-2.24786	4.35931e-35	Dihydroxy-acid dehydratase	N/A	protein coding gene
CNAG_05500	0.937059	0.00182188	hypothetical protein	N/A	protein coding gene
CNAG_05509	-2.19006	1.96966e-18	Imidazoleglycerol-phosphate dehydratase	HIS3	protein coding gene
CNAG_05513	-1.01658	2.99922e-05	septum-promoting GTP-binding protein 1	N/A	protein coding gene
CNAG_05516	-1.8298	3.19807e-20	hypothetical protein	N/A	protein coding gene
CNAG_05519	-0.896502	0.000110651	hypothetical protein	N/A	protein coding gene
CNAG_05521	0.838564	0.0184622	aldose reductase	N/A	protein coding gene
CNAG_05523	0.88393	0.00299419	hypothetical protein	N/A	protein coding gene
CNAG_05531	1.72058	1.66203e-08	DNA excision repair protein ERCC-4	N/A	protein coding gene
CNAG_05534	-1.02567	7.06791e-05	pyridoxal reductase	PLR1	protein coding gene
CNAG_05535	0.831659	0.0228245	Pre-rRNA-processing protein FHL1, putative	FHL1	protein coding gene
CNAG_05536	-1.47068	7.95007e-06	hypothetical protein	N/A	protein coding gene
CNAG_05541	-1.17116	0.000117624	kinase regulator	N/A	protein coding gene
CNAG_05543	1.6075	0.000652653	hypothetical protein, variant	N/A	protein coding gene
CNAG_05548	-1.24422	0.000161852	hypothetical protein	N/A	protein coding gene
CNAG_05551	-0.917382	0.00230639	hypothetical protein	N/A	protein coding gene
CNAG_05565	-1.59234	0.000113619	hypothetical protein	N/A	protein coding gene
CNAG_05566	0.847658	6.37156e-05	hypothetical protein	N/A	protein coding gene
CNAG_05567	-1.22933	1.39141e-10	serine-threonine protein phosphatase	PPP3	protein coding gene
CNAG_05571	1.83661	1.15801e-06	U3 small nucleolar RNA-associated protein 20	N/A	protein coding gene
CNAG_05573	1.12916	0.000125446	cytochrome c oxidase assembly protein subunit 17	N/A	protein coding gene
CNAG_05575	-1.56551	1.26744e-12	hypothetical protein	N/A	protein coding gene
CNAG_05576	-1.21864	5.17573e-06	hypothetical protein	N/A	protein coding gene
CNAG_05579	1.33508	2.69484e-11	hypothetical protein	N/A	protein coding gene
CNAG_05581	1.05087	3.79009e-05	Chitin synthase	CHS3	protein coding gene
CNAG_05584	-1.08465	8.11408e-05	methylthioribulose-1-phosphate dehydratase	N/A	protein coding gene
CNAG_05585	-1.11943	9.5195e-09	arf/Sar family protein	N/A	protein coding gene
CNAG_05587	-1.18731	3.82901e-11	hypothetical protein	N/A	protein coding gene
CNAG_05591	-0.883297	4.72654e-07	hypothetical protein	N/A	protein coding gene
CNAG_05599	1.2655	0.000821796	hypothetical protein	N/A	protein coding gene
CNAG_05606	-1.24166	1.64492e-05	ATP-dependent DNA helicase PIF1	N/A	protein coding gene
CNAG_05607	0.871186	0.0412484	cytoplasmic protein	N/A	protein coding gene
CNAG_05608	2.4943	1.8709e-12	hypothetical protein	N/A	protein coding gene
CNAG_05616	1.38764	1.5786e-05	ABC transporter	N/A	protein coding gene
CNAG_05618	-0.903639	0.000660513	cleft lip and palate associated transmembrane protein	N/A	protein coding gene
CNAG_05623	-2.98747	3.73125e-38	chorismate synthase	N/A	protein coding gene
CNAG_05624	-0.86097	0.000283083	hypothetical protein	N/A	protein coding gene
CNAG_05627	1.21075	0.00129489	ATP-dependent rRNA helicase SPB4	N/A	protein coding gene
CNAG_05632	1.77739	6.08261e-05	hypothetical protein	N/A	protein coding gene
CNAG_05636	0.883731	0.000182407	hypothetical protein	N/A	protein coding gene
CNAG_05637	-2.11642	9.73497e-19	hypothetical protein	N/A	protein coding gene
CNAG_05643	1.29087	2.2916e-05	DNA polymerase delta subunit 4	N/A	protein coding gene
CNAG_05644	-0.909539	0.000902144	2-Nitropropane dioxygenase	N/A	protein coding gene
CNAG_05649	0.887097	0.00183816	hypothetical protein	N/A	protein coding gene
CNAG_05651	1.32788	0.000193248	hypothetical protein	N/A	protein coding gene
CNAG_05652	1.97806	2.83868e-09	cytoplasmic protein	N/A	protein coding gene
CNAG_05653	-2.43627	4.55899e-20	malate synthase A	MLS1	protein coding gene
CNAG_05654	1.59635	0.00101842	hypothetical protein	N/A	protein coding gene
CNAG_05655	-1.31687	1.67113e-05	EF-hand calcium-binding protein	CML1	protein coding gene
CNAG_05657	-0.841341	1.29541e-05	cytoplasmic protein	N/A	protein coding gene
CNAG_05664	-2.55212	2.94752e-65	Branched-chain-amino-acid transaminase	N/A	protein coding gene
CNAG_05665	2.15388	2.48272e-06	hypothetical protein	N/A	protein coding gene
CNAG_05668	-1.24623	1.54267e-05	hypothetical protein	N/A	protein coding gene
CNAG_05671	1.54436	3.28305e-07	oxidation resistance protein 1	N/A	protein coding gene
CNAG_05682	1.17835	0.00112401	hypothetical protein	N/A	protein coding gene
CNAG_05683	1.14734	0.0141462	hypothetical protein	N/A	protein coding gene
CNAG_05685	-1.27514	2.03836e-07	neutral amino acid transporter	N/A	protein coding gene
CNAG_05686	0.949298	0.0109283	hypothetical protein	N/A	protein coding gene
CNAG_05687	-0.855363	9.45153e-06	hypothetical protein	N/A	protein coding gene
CNAG_05696	0.91582	3.29358e-07	ubiquitin-conjugating enzyme E2-16 kDa	N/A	protein coding gene
CNAG_05697	1.49044	2.40998e-06	hypothetical protein	N/A	protein coding gene
CNAG_05699	-1.36287	1.66948e-05	hypothetical protein	N/A	protein coding gene
CNAG_05701	-1.09281	1.50055e-06	tropomyosin	TPM1	protein coding gene
CNAG_05707	1.2214	0.000527361	cytoplasmic protein	N/A	protein coding gene
CNAG_05717	-1.59541	1.24313e-21	hypothetical protein	N/A	protein coding gene
CNAG_05719	-2.27244	1.87294e-23	hypothetical protein	N/A	protein coding gene
CNAG_05720	-2.00066	9.44245e-21	GTPase inhibitor	N/A	protein coding gene
CNAG_05723	1.19279	0.00484694	Alcohol dehydrogenase	N/A	protein coding gene
CNAG_05724	-1.20917	0.000267163	hypothetical protein	N/A	protein coding gene
CNAG_05725	-1.46869	8.20156e-14	ketol-acid reductoisomerase, mitochondrial	N/A	protein coding gene
CNAG_05726	-1.18703	8.35063e-11	hypothetical protein	EMC3	protein coding gene
CNAG_05731	0.900883	1.28007e-05	glyoxal oxidase	N/A	protein coding gene
CNAG_05732	1.70433	4.41176e-06	hypothetical protein	N/A	protein coding gene
CNAG_05739	0.924324	0.0459189	hypothetical protein	N/A	protein coding gene
CNAG_05741	2.14832	1.39713e-19	hypothetical protein	N/A	protein coding gene
CNAG_05745	0.894356	0.000368941	cytoplasmic protein	N/A	protein coding gene
CNAG_05746	0.88364	0.0466665	Swi5-dependent recombination DNA repair protein 1	N/A	protein coding gene
CNAG_05752	-1.42094	4.77671e-06	kinesin family member C1	KAR3	protein coding gene
CNAG_05753	-1.6739	6.42457e-15	N-acetyl-gamma-glutamyl-phosphate reductase	6	protein coding gene
CNAG_05755	1.50218	2.2156e-06	protein MAK16	N/A	protein coding gene
CNAG_05758	0.982132	0.00014804	SFT2 domain-containing protein	N/A	protein coding gene
CNAG_05763	1.07413	0.000289641	hypothetical protein	N/A	protein coding gene
CNAG_05768	0.959783	0.00221571	hypothetical protein	N/A	protein coding gene
CNAG_05774	1.57009	7.01384e-05	hypothetical protein	N/A	protein coding gene
CNAG_05775	-0.86338	7.40214e-05	phosphatidylinositol glycan, class S	N/A	protein coding gene
CNAG_05783	1.06142	1.29906e-06	transcription initiation factor TFIIB	N/A	protein coding gene
CNAG_05790	-0.957337	8.25368e-07	OPT family small oligopeptide transporter	N/A	protein coding gene
CNAG_05792	-0.954203	1.59043e-08	20S proteasome subunit alpha 3	N/A	protein coding gene
CNAG_05801	1.19676	5.72998e-07	hypothetical protein	N/A	protein coding gene
CNAG_05802	-1.66509	2.34602e-08	D-aspartate oxidase	N/A	protein coding gene
CNAG_05820	-4.20629	3.62068e-127	tryptophan aminotransferase	N/A	protein coding gene
CNAG_05825	-1.01712	0.000805689	minichromosome maintenance protein 7 (cell division control protein 47)	N/A	protein coding gene
CNAG_05828	-0.890432	0.00271067	UDP-N-acetylglucosamine pyrophosphorylase	N/A	protein coding gene
CNAG_05834	0.887448	0.000105104	hypothetical protein	N/A	protein coding gene
CNAG_05836	1.35805	9.00367e-11	alpha 1,6-mannosyltransferase	HOC1	protein coding gene
CNAG_05838	-1.23409	6.08873e-10	rho GTPase activating protein (GAP) homolog	RGD1	protein coding gene
CNAG_05847	-1.48613	4.15795e-19	Thioredoxin reductase	TRR1	protein coding gene
CNAG_05853	-1.83661	1.06711e-06	hypothetical protein	N/A	protein coding gene
CNAG_05854	0.92251	0.0153435	hypothetical protein	N/A	protein coding gene
CNAG_05855	1.16753	9.49558e-07	hypothetical protein	N/A	protein coding gene
CNAG_05861	1.02551	0.0012885	Fork head protein homolog 1, putative	FKH101	protein coding gene
CNAG_05862	0.920214	0.0026381	DNA excision repair protein ERCC-1	N/A	protein coding gene
CNAG_05863	-1.1813	0.00126453	hypothetical protein	N/A	protein coding gene
CNAG_05864	1.59951	0.00045194	hypothetical protein	N/A	protein coding gene
CNAG_05866	0.815799	0.000384321	plasma membrane fusion protein PRM1	PRM1	protein coding gene
CNAG_05867	-4.69919	3.7625e-25	L-fucose transporter	N/A	protein coding gene
CNAG_05871	1.93924	1.22639e-05	hypothetical protein	N/A	protein coding gene
CNAG_05872	1.55605	0.00438359	endopeptidase	N/A	protein coding gene
CNAG_05876	-1.27269	0.00127684	hypothetical protein	N/A	protein coding gene
CNAG_05882	0.976747	0.00154384	class E vacuolar protein-sorting machinery protein HSE1	HSE102	protein coding gene
CNAG_05884	1.49097	5.30044e-05	importin beta-4 subunit	KAP123	protein coding gene
CNAG_05885	1.67993	0.020455	hypothetical protein	N/A	protein coding gene
CNAG_05889	1.28945	0.00144106	hypothetical protein	N/A	protein coding gene
CNAG_05890	-1.8135	8.15978e-10	guanine nucleotide-binding protein subunit gamma	GPG2	protein coding gene
CNAG_05891	1.15625	0.00805343	TDG/mug DNA glycosylase	N/A	protein coding gene
CNAG_05899	-3.17777	1.26933e-65	Pyrroline-5-carboxylate reductase	N/A	protein coding gene
CNAG_05900	-1.49177	2.21183e-13	glycine-tRNA ligase	N/A	protein coding gene
CNAG_05907	-2.01354	4.37323e-20	pyruvate carboxylase	N/A	protein coding gene
CNAG_05908	-0.881651	0.000110037	hypothetical protein	N/A	protein coding gene
CNAG_05911	-1.99648	0.000904108	hypothetical protein	N/A	protein coding gene
CNAG_05913	-1.68251	2.9438e-07	Alpha-glucosidase	N/A	protein coding gene
CNAG_05914	-1.05874	0.0124227	MFS transporter, SP family, general alpha glucoside:H symporter	N/A	protein coding gene
CNAG_05915	1.65341	0.000955479	hypothetical protein	N/A	protein coding gene
CNAG_05921	0.810458	0.0027349	2-acylglycerol O-acyltransferase 2	N/A	protein coding gene
CNAG_05925	-0.826596	0.00013104	septin ring protein	CDC3	protein coding gene
CNAG_05929	-2.46071	1.03152e-20	MFS transporter, SP family, general alpha glucoside:H symporter	N/A	protein coding gene
CNAG_05939	1.26698	0.000497939	hypothetical protein	N/A	protein coding gene
CNAG_05940	1.39788	3.59929e-06	hypothetical protein	ZFC3	protein coding gene
CNAG_05965	-1.23917	2.62272e-07	hypothetical protein	IRK4	protein coding gene
CNAG_05971	-1.32624	0.0407819	hypothetical protein	N/A	protein coding gene
CNAG_05976	1.17917	0.000125446	nucleolar protein 58	N/A	protein coding gene
CNAG_05993	1.64246	0.000344924	transmembrane transporter Liz1p	N/A	protein coding gene
CNAG_05994	2.18956	9.90456e-06	multidrug transporter	N/A	protein coding gene
CNAG_05995	-1.03071	5.85094e-08	hypothetical protein	N/A	protein coding gene
CNAG_05996	-1.08699	0.000133793	solute carrier family 32 (vesicular inhibitory amino acid transporter)	N/A	protein coding gene
CNAG_05998	-0.893318	0.00189546	rho family protein	RAC2	protein coding gene
CNAG_06001	-0.88514	0.000902144	phosphomevalonate kinase	ERG8	protein coding gene
CNAG_06005	1.32724	6.36934e-05	U3 small nucleolar RNA-associated protein 4	N/A	protein coding gene
CNAG_06007	1.50758	8.34715e-06	U3 small nucleolar RNA-associated protein 23	N/A	protein coding gene
CNAG_06009	-1.26991	8.02953e-05	cyclohydrolase	N/A	protein coding gene
CNAG_06017	1.35168	0.00477409	hypothetical protein	N/A	protein coding gene
CNAG_06020	1.9499	2.80412e-08	hypothetical protein	N/A	protein coding gene
CNAG_06021	1.32215	0.000155142	rab GTPase activator	N/A	protein coding gene
CNAG_06022	1.31427	0.000941952	trans-aconitate 3-methyltransferase	N/A	protein coding gene
CNAG_06026	-2.18877	5.08922e-18	aspartate aminotransferase	N/A	protein coding gene
CNAG_06032	-1.00013	6.81204e-05	ADP-ribosylation factor-like 2	N/A	protein coding gene
CNAG_06033	1.14257	7.55757e-05	pfkB family carbohydrate kinase superfamily	MAK3202	protein coding gene
CNAG_06036	0.944344	3.12998e-05	hypothetical protein	N/A	protein coding gene
CNAG_06050	2.31146	3.07011e-11	UDP-glucose 4-epimerase	UGE2	protein coding gene
CNAG_06060	0.887423	0.0027782	hypothetical protein	N/A	protein coding gene
CNAG_06064	1.98498	1.70906e-07	Putative protein tyrosine phosphatase	PTP1	protein coding gene
CNAG_06067	-0.864309	0.000772918	hypothetical protein	N/A	protein coding gene
CNAG_06074	1.48455	0.0005526	cytoplasmic protein, variant	LPI4	protein coding gene
CNAG_06075	1.67501	0.0385003	hypothetical protein	N/A	protein coding gene
CNAG_06076	1.08681	1.10492e-07	cytoplasmic protein	N/A	protein coding gene
CNAG_06079	-1.00904	1.71873e-06	Proliferating cell nuclear antigen (PCNA)	N/A	protein coding gene
CNAG_06086	-0.906388	5.37637e-06	CMGC/CDK/CDK8 protein kinase	CDK8	protein coding gene
CNAG_06087	-1.37066	0.000530056	kinetochore protein Spc7/SPC105	N/A	protein coding gene
CNAG_06090	1.08203	4.57872e-08	hypothetical protein	N/A	protein coding gene
CNAG_06094	1.69926	1.31649e-09	hypothetical protein	N/A	protein coding gene
CNAG_06096	-2.42938	5.74756e-27	tricarboxylate carrier	N/A	protein coding gene
CNAG_06102	1.71436	0.000416813	ADP,ATP carrier protein	N/A	protein coding gene
CNAG_06104	-1.35469	4.78305e-06	hypothetical protein	N/A	protein coding gene
CNAG_06105	0.965483	0.0098165	hypothetical protein	N/A	protein coding gene
CNAG_06109	2.2598	0.0134993	hypothetical protein	N/A	protein coding gene
CNAG_06112	-2.56662	5.96934e-15	carbamoyl-phosphate synthase arginine-specific large chain	N/A	protein coding gene
CNAG_06115	0.809188	0.00557192	Acid phosphatase	APH4	protein coding gene
CNAG_06117	0.933442	9.26093e-05	hypothetical protein, variant 1	N/A	protein coding gene
CNAG_06118	-1.06455	1.11613e-05	hypothetical protein	N/A	protein coding gene
CNAG_06121	2.00253	4.67072e-06	hypothetical protein	N/A	protein coding gene
CNAG_06126	1.31994	0.000218681	Pin2-interacting protein X1	N/A	protein coding gene
CNAG_06129	-0.850957	0.00022896	cytoplasmic protein	N/A	protein coding gene
CNAG_06134	1.28449	0.000475852	hypothetical protein	BZP1	protein coding gene
CNAG_06139	1.06202	0.0292218	hypothetical protein	N/A	protein coding gene
CNAG_06140	-1.05315	1.33006e-05	long-chain fatty acid transporter	N/A	protein coding gene
CNAG_06141	-1.33479	7.71144e-09	dUTP pyrophosphatase	DUT101	protein coding gene
CNAG_06142	-0.942474	0.00265624	DNA polymerase alpha subunit B	N/A	protein coding gene
CNAG_06148	-1.26487	1.64335e-05	hypothetical protein	N/A	protein coding gene
CNAG_06156	0.996024	1.70384e-05	hypothetical protein	FZC7	protein coding gene
CNAG_06157	1.07556	4.63422e-06	hypothetical protein	N/A	protein coding gene
CNAG_06158	0.923648	9.71345e-05	hypothetical protein	N/A	protein coding gene
CNAG_06166	-0.966079	4.46217e-06	ATP-dependent DNA helicase MPH1	N/A	protein coding gene
CNAG_06167	0.828959	0.00012158	metal homeostatis protein bsd2	N/A	protein coding gene
CNAG_06169	2.23926	5.15016e-06	hypothetical protein	N/A	protein coding gene
CNAG_06174	-1.52773	6.94239e-15	PEK/GCN2 protein kinase	N/A	protein coding gene
CNAG_06182	-1.0247	0.00163546	minichromosome maintenance protein 4 (cell division control protein 54)	N/A	protein coding gene
CNAG_06183	-0.869147	1.67257e-05	origin recognition complex subunit 4	N/A	protein coding gene
CNAG_06190	1.26662	0.000104081	N-acetylglucosamine-6-phosphate deacetylase	N/A	protein coding gene
CNAG_06201	1.93502	5.62388e-06	hypothetical protein	N/A	protein coding gene
CNAG_06203	-1.31627	0.00349972	HMG-box transcription factor, putative	MAT2	protein coding gene
CNAG_06204	-1.23088	1.34047e-06	high-affinity nicotinic acid transporter	N/A	protein coding gene
CNAG_06207	1.47084	0.010584	hypothetical protein	N/A	protein coding gene
CNAG_06213	1.38053	2.92816e-06	hypothetical protein	N/A	protein coding gene
CNAG_06214	1.09372	0.0001649	hypothetical protein	N/A	protein coding gene
CNAG_06216	0.965058	0.00258122	hypothetical protein	N/A	protein coding gene
CNAG_06220	1.36341	0.000556474	allergen	N/A	protein coding gene
CNAG_06228	1.1645	3.27585e-06	MIF4G/MA4 domain-containing protein	N/A	protein coding gene
CNAG_06232	1.38666	8.7393e-05	transcription factor C subunit 7	HPP1	protein coding gene
CNAG_06237	1.06714	0.000296907	YeeE/YedE family protein	N/A	protein coding gene
CNAG_06238	2.44169	0.00503525	Glutathione S-transferase	N/A	protein coding gene
CNAG_06241	-1.09055	0.000224007	acidic laccase	CFO1	protein coding gene
CNAG_06242	-1.05027	0.000887364	Cryptococcus ferric transporter 1	CFT1	protein coding gene
CNAG_06246	-1.92515	7.9298e-23	hypothetical protein	N/A	protein coding gene
CNAG_06249	0.9576	0.00056848	taurine catabolism dioxygenase TauD	N/A	protein coding gene
CNAG_06250	-1.02708	0.00179223	hypothetical protein	N/A	protein coding gene
CNAG_06260	-1.51762	2.43869e-10	Alpha-glucosidase	N/A	protein coding gene
CNAG_06267	2.63384	0.00147086	hypothetical protein	N/A	protein coding gene
CNAG_06273	0.881456	0.0121932	hypothetical protein	N/A	protein coding gene
CNAG_06277	1.54189	2.47334e-05	ribosomal RNA-processing protein 12	N/A	protein coding gene
CNAG_06285	2.01596	2.74995e-06	hypothetical protein	N/A	protein coding gene
CNAG_06286	2.64598	2.13625e-08	hypothetical protein	N/A	protein coding gene
CNAG_06289	1.03224	6.58954e-05	hypothetical protein	N/A	protein coding gene
CNAG_06290	0.996215	0.00260375	Low-affinity glucose transporter HXT2	HXT2	protein coding gene
CNAG_06291	0.942327	0.0137528	polysaccharide deacetylase	FPD1	protein coding gene
CNAG_06299	0.894919	0.00071492	hypothetical protein	N/A	protein coding gene
CNAG_06300	-1.1183	5.90928e-14	glutamate-cysteine ligase catalytic subunit	N/A	protein coding gene
CNAG_06301	1.26385	0.000215984	AGC/AKT protein kinase	SCH9	protein coding gene
CNAG_06308	-1.02411	0.000180571	wd-repeat protein	N/A	protein coding gene
CNAG_06309	1.05371	0.0253102	hypothetical protein	N/A	protein coding gene
CNAG_06313	0.860086	0.00575638	phosphoglucomutase	N/A	protein coding gene
CNAG_06318	1.72418	7.77438e-07	ribosome biogenesis protein YTM1	N/A	protein coding gene
CNAG_06324	-1.55157	7.76586e-07	zinc finger protein	N/A	protein coding gene
CNAG_06334	-1.30019	0.000915025	hypothetical protein	N/A	protein coding gene
CNAG_06335	-1.10223	2.92274e-05	centromeric protein E	N/A	protein coding gene
CNAG_06337	1.5476	0.00878486	hypothetical protein	N/A	protein coding gene
CNAG_06340	1.94002	1.30164e-15	pre-rRNA-processing protein TSR4	N/A	protein coding gene
CNAG_06341	1.73585	3.87938e-08	hypothetical protein	N/A	protein coding gene
CNAG_06342	-0.989835	1.13763e-07	SUMO activating enzyme	N/A	protein coding gene
CNAG_06344	1.19349	1.16126e-05	hypothetical protein	N/A	protein coding gene
CNAG_06345	-1.98535	3.24872e-14	mitochondrial distribution and morphology protein 10	MDM10	protein coding gene
CNAG_06352	-1.3423	1.44922e-05	CAP-Gly protein 1	CGP1	protein coding gene
CNAG_06354	-2.2288	6.82387e-28	hypothetical protein	N/A	protein coding gene
CNAG_06363	1.28488	0.000118203	Nucleolar protein	N/A	protein coding gene
CNAG_06365	-1.55968	4.39192e-16	derlin-2/3	N/A	protein coding gene
CNAG_06367	1.2432	3.65738e-05	U3 small nucleolar RNA-associated protein 3	N/A	protein coding gene
CNAG_06370	-3.60918	4.14485e-102	Branched-chain amino acid aminotransferase	BAT2	protein coding gene
CNAG_06373	-2.05441	9.16248e-16	mitotic spindle assembly checkpoint protein MAD2B	N/A	protein coding gene
CNAG_06374	-3.08011	4.91724e-36	malate dehydrogenase (oxaloacetate- decarboxylating)(NADP)	N/A	protein coding gene
CNAG_06376	0.814663	0.00609236	vacuolar membrane protein	N/A	protein coding gene
CNAG_06379	1.28545	0.00052985	N-acetyltransferase 10	N/A	protein coding gene
CNAG_06381	1.03555	3.76037e-05	hypothetical protein	N/A	protein coding gene
CNAG_06396	1.25262	0.00856916	hypothetical protein	N/A	protein coding gene
CNAG_06399	1.78217	1.6322e-05	SH3 domain-containing protein	N/A	protein coding gene
CNAG_06400	-0.883306	0.00336798	plasma-membrane proton-efflux P-type ATPase	PMA1	protein coding gene
CNAG_06402	-1.01121	5.39804e-05	26S proteasome complex subunit DSS1	N/A	protein coding gene
CNAG_06404	2.37452	5.01082e-06	hypothetical protein	N/A	protein coding gene
CNAG_06408	-1.41682	2.78412e-07	sister chromatid cohesion protein Dcc1	N/A	protein coding gene
CNAG_06409	1.4003	0.000339416	hypothetical protein	N/A	protein coding gene
CNAG_06412	0.904222	0.00300279	rRNA-processing protein EFG1	N/A	protein coding gene
CNAG_06416	-1.07298	3.8099e-10	dipeptidyl aminopeptidase	DAP2	protein coding gene
CNAG_06417	-1.18094	2.86091e-05	AP-2 complex subunit sigma	N/A	protein coding gene
CNAG_06419	-1.27169	0.000228902	hypothetical protein	N/A	protein coding gene
CNAG_06421	-2.64297	5.61546e-34	acetolactate synthase, small subunit	N/A	protein coding gene
CNAG_06422	-0.922685	0.000385114	hypothetical protein	N/A	protein coding gene
CNAG_06431	-1.32401	3.79165e-10	acyl-CoA oxidase	N/A	protein coding gene
CNAG_06432	1.43978	0.000153904	Acetate kinase	N/A	protein coding gene
CNAG_06448	-2.17613	1.73734e-05	Cystathionine gamma-lyase	N/A	protein coding gene
CNAG_06452	1.01907	0.00813245	Integral membrane protein	N/A	protein coding gene
CNAG_06453	1.69089	0.000332348	benzodiazapine receptor	N/A	protein coding gene
CNAG_06454	1.19731	2.18301e-12	atypical/RIO/RIO1 protein kinase	N/A	protein coding gene
CNAG_06459	0.908315	0.00504104	vacuolar membrane protein	N/A	protein coding gene
CNAG_06460	1.25997	0.000241396	hypothetical protein	N/A	protein coding gene
CNAG_06467	0.917854	5.9618e-06	hypothetical protein	RIB2	protein coding gene
CNAG_06468	1.71487	2.58555e-07	nucleolar GTP-binding protein	N/A	protein coding gene
CNAG_06472	1.82303	6.0627e-09	nucleolar protein 4	N/A	protein coding gene
CNAG_06487	-1.72011	4.03348e-12	Chitin synthase	CHS6	protein coding gene
CNAG_06491	1.31927	0.00122196	hypothetical protein	N/A	protein coding gene
CNAG_06497	1.35859	0.000190594	microsomal epoxide hydrolase	N/A	protein coding gene
CNAG_06498	0.913695	0.0260447	hypothetical protein	N/A	protein coding gene
CNAG_06499	1.05722	0.00236498	hypothetical protein	DPP101	protein coding gene
CNAG_06508	1.13539	0.00023941	1,3-beta-glucan synthase component FKS1	FKS1	protein coding gene
CNAG_06510	-0.868807	0.000904851	anaphase-promoting complex subunit 2	N/A	protein coding gene
CNAG_06515	1.2275	0.000293596	hypothetical protein	N/A	protein coding gene
CNAG_06521	0.872761	0.0147817	hypothetical protein	N/A	protein coding gene
CNAG_06524	1.3891	0.000808228	hypothetical protein	FRE3	protein coding gene
CNAG_06525	1.03464	0.00260742	nuclear protein	N/A	protein coding gene
CNAG_06526	1.61247	2.85335e-10	hypothetical protein	N/A	protein coding gene
CNAG_06529	1.05604	0.0118127	hypothetical protein	N/A	protein coding gene
CNAG_06533	1.42936	3.05508e-05	ATP-dependent permease	N/A	protein coding gene
CNAG_06535	1.41923	2.73606e-05	ribosome biogenesis protein UTP30	N/A	protein coding gene
CNAG_06539	-1.35072	0.00715309	monocarboxylic acid transporter	N/A	protein coding gene
CNAG_06541	0.8763	0.0144387	hypothetical protein	N/A	protein coding gene
CNAG_06545	-0.854552	0.0177562	pim1 protein RNA transporter 2	N/A	protein coding gene
CNAG_06551	-0.865669	7.22836e-05	Carnitine O-acetyltransferase	N/A	protein coding gene
CNAG_06554	-1.02406	0.000118203	FAD dependent oxidoreductase	N/A	protein coding gene
CNAG_06556	-3.69881	1.69754e-06	oxidoreductase	N/A	protein coding gene
CNAG_06558	-2.1885	2.23445e-25	NADPH-ferrihemoprotein reductase	N/A	protein coding gene
CNAG_06559	1.31018	0.000159183	cysteine and glycine-rich protein	N/A	protein coding gene
CNAG_06560	0.984298	0.000160957	esterase	N/A	protein coding gene
CNAG_06566	0.958614	0.000137827	hypothetical protein	N/A	protein coding gene
CNAG_06567	-0.948004	5.51395e-06	hypothetical protein	N/A	protein coding gene
CNAG_06574	1.90211	0.000214616	antiphagocytic protein 1	APP1	protein coding gene
CNAG_06576	1.16485	0.011099	cAMP-regulated gene 1	CAR1	protein coding gene
CNAG_06577	1.28541	0.00103242	hypothetical protein	N/A	protein coding gene
CNAG_06578	1.4637	0.000961872	hypothetical protein	N/A	protein coding gene
CNAG_06584	-1.14894	5.62778e-11	hypothetical protein	N/A	protein coding gene
CNAG_06587	0.960426	6.87553e-06	cytoplasmic protein	OCA2	protein coding gene
CNAG_06593	1.12969	0.000470422	rhamnogalacturonan lyase	N/A	protein coding gene
CNAG_06597	-1.04401	6.29437e-09	transcriptional activator SPT8	SPT8	protein coding gene
CNAG_06602	1.5208	0.000323	cysteine-type peptidase	N/A	protein coding gene
CNAG_06607	-0.880283	0.00343456	DNA polymerase alpha subunit A	N/A	protein coding gene
CNAG_06610	-0.986943	0.0109721	MFS transporter	N/A	protein coding gene
CNAG_06611	1.40831	5.10326e-05	DNA-directed RNA polymerase I subunit RPA2	N/A	protein coding gene
CNAG_06616	2.12677	5.64137e-07	hypothetical protein	N/A	protein coding gene
CNAG_06617	-1.53326	1.5261e-09	hypothetical protein	N/A	protein coding gene
CNAG_06621	-1.07334	4.0165e-11	biotin synthase	N/A	protein coding gene
CNAG_06632	1.07002	0.00239336	Atypical/ABC1 protein kinase	ABC1	protein coding gene
CNAG_06634	-1.28242	7.52902e-07	DNA polymerase epsilon subunit B	N/A	protein coding gene
CNAG_06636	0.907682	0.0027594	hypothetical protein	N/A	protein coding gene
CNAG_06638	1.04092	9.66789e-08	malate dehydrogenase (oxaloacetate- decarboxylating)	N/A	protein coding gene
CNAG_06640	1.08788	0.00336079	cathepsin A (carboxypeptidase C)	N/A	protein coding gene
CNAG_06643	-0.953099	0.000423615	ribonuclease III	N/A	protein coding gene
CNAG_06646	1.16047	2.11985e-07	protein yop1	YOP1	protein coding gene
CNAG_06654	-1.56618	1.12103e-07	hypothetical protein	N/A	protein coding gene
CNAG_06658	1.17639	0.00739573	rhomboid family membrane protein	N/A	protein coding gene
CNAG_06664	1.67105	0.000169658	sorting nexin Mvp1	N/A	protein coding gene
CNAG_06665	0.897628	1.54517e-05	hypothetical protein	N/A	protein coding gene
CNAG_06668	2.62264	0.0010909	mitochondrial protein	N/A	protein coding gene
CNAG_06669	-3.29649	1.01203e-60	hypothetical protein	N/A	protein coding gene
CNAG_06674	-1.60689	5.442e-06	hypothetical protein	N/A	protein coding gene
CNAG_06679	-2.26488	8.57369e-32	anthranilate synthase component I	N/A	protein coding gene
CNAG_06687	-1.43122	1.51555e-05	hypothetical protein	N/A	protein coding gene
CNAG_06693	1.33065	0.000109751	hypothetical protein	N/A	protein coding gene
CNAG_06694	-0.966309	0.0232814	hydroxyisourate hydrolase	URO2	protein coding gene
CNAG_06695	1.25877	0.000270284	hypothetical protein	N/A	protein coding gene
CNAG_06697	-1.10826	0.00382351	TTK protein kinase	MPS1	protein coding gene
CNAG_06698	1.05729	0.000956633	phosphatase	HAD9	protein coding gene
CNAG_06699	-1.22836	1.26471e-12	glyceraldehyde-3-phosphate dehydrogenase	GPD1	protein coding gene
CNAG_06703	1.06577	0.00128743	hypothetical protein	N/A	protein coding gene
CNAG_06706	-1.04851	0.0052766	proline-, glutamic acid- and leucine-rich protein 1	N/A	protein coding gene
CNAG_06708	-1.11315	0.000475608	dCMP deaminase	N/A	protein coding gene
CNAG_06712	1.68412	1.6848e-06	hypothetical protein	N/A	protein coding gene
CNAG_06713	-1.66148	1.62151e-13	cysteine-tRNA ligase	N/A	protein coding gene
CNAG_06718	2.63469	0.00326509	hypothetical protein	N/A	protein coding gene
CNAG_06722	1.15732	0.0160055	hypothetical protein	N/A	protein coding gene
CNAG_06728	-0.867624	2.96168e-05	kinesin	N/A	protein coding gene
CNAG_06732	1.58289	2.72696e-05	hypothetical protein	N/A	protein coding gene
CNAG_06737	1.05151	0.000687105	vacuolar protein sorting-associated protein	N/A	protein coding gene
CNAG_06738	0.839928	0.000758995	hypothetical protein	N/A	protein coding gene
CNAG_06739	-1.61107	1.79186e-17	dethiobiotin synthase	N/A	protein coding gene
CNAG_06741	1.29876	8.06487e-05	ATP-dependent RNA helicase DBP10	N/A	protein coding gene
CNAG_06742	1.02416	1.13005e-08	pre-60S factor REI1	N/A	protein coding gene
CNAG_06743	-1.19423	0.00948504	hypothetical protein	N/A	protein coding gene
CNAG_06748	1.40947	3.14595e-08	U3 small nucleolar RNA-associated protein 7	N/A	protein coding gene
CNAG_06749	0.915972	8.38178e-05	hypothetical protein	N/A	protein coding gene
CNAG_06750	1.26433	1.58917e-05	hypothetical protein	N/A	protein coding gene
CNAG_06751	-1.46638	3.45556e-11	hypothetical protein	HLH3	protein coding gene
CNAG_06755	-2.13313	1.20225e-15	threonine-tRNA ligase	N/A	protein coding gene
CNAG_06758	2.00097	2.31952e-17	efflux protein	N/A	protein coding gene
CNAG_06759	1.19444	0.000466425	dehydrogenase	LPI1	protein coding gene
CNAG_06764	-1.03806	3.36894e-07	Short-chain dehydrogenase	N/A	protein coding gene
CNAG_06766	1.70345	7.49097e-08	U3 small nucleolar RNA-associated protein 14	N/A	protein coding gene
CNAG_06770	1.01466	0.000180217	fructose-bisphosphate aldolase 1	FBA1	protein coding gene
CNAG_06771	2.4022	3.80172e-08	hypothetical protein	N/A	protein coding gene
CNAG_06777	-1.63633	1.62871e-05	fructosyl amino acid oxidase	N/A	protein coding gene
CNAG_06778	-0.912418	1.52603e-09	serine-threonine kinase receptor-associated protein	N/A	protein coding gene
CNAG_06780	0.919702	0.000201252	hypothetical protein	N/A	protein coding gene
CNAG_06781	0.831909	0.0119058	hypothetical protein	N/A	protein coding gene
CNAG_06782	1.04781	0.0027678	putative alpha-1,2-mannosyltransferase	MNN2	protein coding gene
CNAG_06785	0.898286	0.000392936	kynurenine 3-monooxygenase	N/A	protein coding gene
CNAG_06786	-2.04983	2.61637e-23	hypothetical protein	N/A	protein coding gene
CNAG_06791	1.83417	0.000840016	hypothetical protein	N/A	protein coding gene
CNAG_06794	1.11859	0.00152915	hypothetical protein	N/A	protein coding gene
CNAG_06798	1.1918	6.97833e-05	U3 small nucleolar RNA-associated protein 18	N/A	protein coding gene
CNAG_06800	2.22533	3.61478e-05	hypothetical protein	N/A	protein coding gene
CNAG_06806	-0.913218	7.77323e-09	electron transfer flavoprotein alpha subunit	ETF1alpha	protein coding gene
CNAG_06816	1.54492	3.7364e-06	hypothetical protein	N/A	protein coding gene
CNAG_06817	-3.07232	4.51148e-19	uric acid xanthine permease	UAP1	protein coding gene
CNAG_06820	1.0111	4.90269e-08	hypothetical protein	N/A	protein coding gene
CNAG_06827	1.86053	1.94626e-05	hypothetical protein	N/A	protein coding gene
CNAG_06829	-0.951938	3.30491e-07	Squalene monooxygenase	ERG1	protein coding gene
CNAG_06832	-1.24021	0.000224007	glucosidase	KRE62	protein coding gene
CNAG_06849	-3.93323	1.56227e-86	saccharopine dehydrogenase (NAD, L-lysine forming)	N/A	protein coding gene
CNAG_06853	0.866139	0.0163667	hypothetical protein	N/A	protein coding gene
CNAG_06863	0.990159	0.005311	hypothetical protein	N/A	protein coding gene
CNAG_06865	0.910002	0.00569183	translation machinery-associated protein 16	N/A	protein coding gene
CNAG_06867	1.66584	1.59043e-08	hypothetical protein	N/A	protein coding gene
CNAG_06868	1.99078	5.48329e-05	Phosphopyruvate hydratase	N/A	protein coding gene
CNAG_06873	1.19007	0.00184159	5-oxoprolinase	N/A	protein coding gene
CNAG_06876	-1.10432	0.00115742	Alpha-ketoglutarate-dependent taurine dioxygenase	N/A	protein coding gene
CNAG_06877	3.87499	0.0272309	hypothetical protein	N/A	protein coding gene
CNAG_06879	0.811687	0.021879	hypothetical protein	N/A	protein coding gene
CNAG_06880	0.90763	0.00062168	mitochondrial protein	N/A	protein coding gene
CNAG_06881	0.971039	0.00139348	SBDS family rRNA metabolism protein	N/A	protein coding gene
CNAG_06884	1.56392	0.000165682	hypothetical protein	N/A	protein coding gene
CNAG_06889	1.74984	5.51731e-14	sodium-hydrogen antiporter	N/A	protein coding gene
CNAG_06892	1.0305	0.00202475	preconditioning-inducible protein	N/A	protein coding gene
CNAG_06893	-1.21101	3.34348e-09	hypothetical protein	N/A	protein coding gene
CNAG_06899	-1.03042	5.6374e-10	26S proteasome regulatory subunit N7	N/A	protein coding gene
CNAG_06900	0.992405	4.47567e-09	2,3-bisphosphoglycerate-independent phosphoglycerate mutase	N/A	protein coding gene
CNAG_06901	-0.938096	0.000376848	UDP-N-acetylglucosamine-dolichyl-phosphate N- acetylglucosaminephosphotransferase	ALG7	protein coding gene
CNAG_06902	-1.08272	0.00092479	hypothetical protein	N/A	protein coding gene
CNAG_06905	0.852621	0.0321229	cytoplasmic protein	N/A	protein coding gene
CNAG_06908	-2.82048	8.73512e-51	pyridoxal biosynthesis lyase pdxS	N/A	protein coding gene
CNAG_06909	1.54895	1.12757e-08	ABC transporter family protein	N/A	protein coding gene
CNAG_06910	-1.37412	0.000520804	beta-lactamase	N/A	protein coding gene
CNAG_06914	-1.67275	7.91907e-10	tubulin gamma chain	TUB4	protein coding gene
CNAG_06915	0.911796	0.0178975	hypothetical protein	N/A	protein coding gene
CNAG_06916	2.56167	4.17586e-16	hypothetical protein	N/A	protein coding gene
CNAG_06917	-0.930615	0.000154969	thiol-specific antioxidant protein 3	N/A	protein coding gene
CNAG_06919	1.09741	4.23586e-05	rRNA 2'-O-methyltransferase fibrillarin	NOP1	protein coding gene
CNAG_06921	0.83049	0.00382883	hypothetical protein	HOB4	protein coding gene
CNAG_06922	2.13516	5.22031e-33	anon-23da protein	N/A	protein coding gene
CNAG_06924	1.06058	0.000435869	beta-fructofuranosidase	N/A	protein coding gene
CNAG_06931	2.63457	3.89538e-07	Beta-glucosidase	N/A	protein coding gene
CNAG_06935	1.64326	0.0348218	isochorismatase hydrolase	N/A	protein coding gene
CNAG_06948	1.61561	3.73399e-06	essential nuclear protein 1	N/A	protein coding gene
CNAG_06962	2.05618	7.36766e-09	DNA ligase D, 3'-phosphoesterase domain- containing protein	N/A	protein coding gene
CNAG_06963	-0.926992	8.70644e-06	Sugar transporter	N/A	protein coding gene
CNAG_06969	1.43927	5.70237e-10	magnesium-dependent phosphatase-1	HAD7	protein coding gene
CNAG_06973	1.53776	0.00225835	hypothetical protein	N/A	protein coding gene
CNAG_06983	1.20185	4.71388e-06	hypothetical protein	N/A	protein coding gene
CNAG_06984	1.14437	0.00013104	hypothetical protein	N/A	protein coding gene
CNAG_06986	0.94543	0.000138747	Sugar transporter	LPI8	protein coding gene
CNAG_06993	2.17941	2.63966e-31	hypothetical protein	N/A	protein coding gene
CNAG_06997	0.888094	0.00228041	tRNA-dihydrouridine synthase 3	N/A	protein coding gene
CNAG_06998	-0.848271	2.18377e-06	protein transporter SEC61 subunit alpha	N/A	protein coding gene
CNAG_06999	2.21931	1.02153e-05	hypothetical protein	N/A	protein coding gene
CNAG_07005	0.892651	0.00138204	Armadillo/beta-catenin repeat protein	BSP2	protein coding gene
CNAG_07015	-0.841238	0.00282437	hypothetical protein, variant	N/A	protein coding gene
CNAG_07020	0.88598	2.2374e-08	hypothetical protein	N/A	protein coding gene
CNAG_07026	2.60516	6.01808e-05	hypothetical protein	N/A	protein coding gene
CNAG_07027	0.869609	0.000457039	protein SPT2	N/A	protein coding gene
CNAG_07043	1.32628	2.77117e-05	hypothetical protein	N/A	protein coding gene
CNAG_07093	-0.847667	0.000863161	hypothetical protein	N/A	protein coding gene
CNAG_07164	1.3499	5.17898e-05	hypothetical protein	N/A	protein coding gene
CNAG_07188	1.05613	0.000377857	hypothetical protein	N/A	protein coding gene
CNAG_07304	0.944219	0.00178281	hypothetical protein	N/A	protein coding gene
CNAG_07308	3.03801	0.000495285	hypothetical protein	N/A	protein coding gene
CNAG_07309	1.6859	1.91072e-08	mRNA surveillance protein pelota	N/A	protein coding gene
CNAG_07310	0.867385	2.75256e-05	hypothetical protein	N/A	protein coding gene
CNAG_07316	0.847946	0.0103629	hydroxyacid-oxoacid transhydrogenase	N/A	protein coding gene
CNAG_07317	1.53418	3.73433e-06	hypothetical protein	INP5202	protein coding gene
CNAG_07319	2.16054	2.36825e-07	hypothetical protein	N/A	protein coding gene
CNAG_07321	-1.10756	3.45395e-06	hypothetical protein	N/A	protein coding gene
CNAG_07324	-1.89189	1.21831e-21	hypothetical protein	N/A	protein coding gene
CNAG_07325	0.857912	4.40558e-06	hypothetical protein	N/A	protein coding gene
CNAG_07338	1.81249	1.10311e-05	N-acyl-phosphatidylethanolamine-hydrolyzing phospholipase D	N/A	protein coding gene
CNAG_07339	1.28229	4.68732e-08	hypothetical protein	N/A	protein coding gene
CNAG_07341	-0.843671	0.00163136	hypothetical protein	N/A	protein coding gene
CNAG_07347	1.55377	0.000650441	Heat shock protein	N/A	protein coding gene
CNAG_07350	1.23632	0.00096167	hypothetical protein	N/A	protein coding gene
CNAG_07359	0.960921	0.000624723	Atypical/ABC1/ABC1-C protein kinase	IRK1	protein coding gene
CNAG_07362	1.9163	1.07926e-08	nucleolin	N/A	protein coding gene
CNAG_07363	1.33757	1.20049e-05	isocitrate dehydrogenase, NAD-dependent	N/A	protein coding gene
CNAG_07365	-0.879772	5.15355e-07	oxidoreductase	N/A	protein coding gene
CNAG_07367	-1.50518	0.0314668	amino acid transporter	N/A	protein coding gene
CNAG_07386	1.52544	2.08755e-07	hypothetical protein	N/A	protein coding gene
CNAG_07409	1.39142	2.05756e-05	DNA-directed RNA polymerase, mitochondrial	RPO41alpha	protein coding gene
CNAG_07413	2.06203	7.50385e-12	nucleolar GTP-binding protein 2	NOG2	protein coding gene
CNAG_07415	-1.20258	0.000185522	hypothetical protein	N/A	protein coding gene
CNAG_07416	0.845161	8.15008e-08	exosome complex component RRP41	N/A	protein coding gene
CNAG_07429	-1.99176	2.40241e-32	asparagine-tRNA ligase	N/A	protein coding gene
CNAG_07434	0.880132	0.00568256	HAD hydrolase, family IIID, variant	HAD3	protein coding gene
CNAG_07437	-0.836378	0.00139481	3-keto sterol reductase	ERG27	protein coding gene
CNAG_07439	0.815397	0.00566582	U3 small nucleolar RNA-associated protein 21	N/A	protein coding gene
CNAG_07441	1.18345	0.00134385	hypothetical protein	N/A	protein coding gene
CNAG_07448	-4.3681	1.90184e-20	urea transporter, putative	DUR3	protein coding gene
CNAG_07450	0.871003	0.00109445	hypothetical protein	N/A	protein coding gene
CNAG_07456	-1.68743	0.000756834	hypothetical protein	N/A	protein coding gene
CNAG_07459	1.22082	0.000661322	hypothetical protein	N/A	protein coding gene
CNAG_07464	-1.00512	0.000767831	Mbp1 and Swi4-like APSES protein 1	MBS1	protein coding gene
CNAG_07472	-0.885496	0.000209178	hypothetical protein	N/A	protein coding gene
CNAG_07477	0.913341	4.48633e-05	hypothetical protein	N/A	protein coding gene
CNAG_07478	-1.06011	4.39105e-10	hypothetical protein	N/A	protein coding gene
CNAG_07481	1.15596	0.00040218	hypothetical protein	N/A	protein coding gene
CNAG_07482	2.03778	1.96814e-06	SCF-associated factor 1	N/A	protein coding gene
CNAG_07494	1.07712	0.00238301	U3 small nucleolar RNA-associated protein MPP10	N/A	protein coding gene
CNAG_07502	0.99458	0.00251822	CTP synthase	N/A	protein coding gene
CNAG_07506	1.44045	1.32968e-07	FKBP12-associated protein 1, putative	FAP1	protein coding gene
CNAG_07511	1.08039	5.4713e-11	nucleolar protein 15	N/A	protein coding gene
CNAG_07512	1.10058	0.0186507	hypothetical protein	N/A	protein coding gene
CNAG_07519	1.18377	0.000293434	hypothetical protein	N/A	protein coding gene
CNAG_07522	1.59492	0.000170316	hypothetical protein	N/A	protein coding gene
CNAG_07531	-2.06123	2.43566e-19	pyridoxal 5'-phosphate synthase, glutaminase subunit Pdx2	N/A	protein coding gene
CNAG_07533	1.10987	0.00428254	hypothetical protein	N/A	protein coding gene
CNAG_07536	1.76692	2.12036e-07	DNA-directed RNA polymerase I subunit RPA43	N/A	protein coding gene
CNAG_07538	1.43076	0.000377327	calcium/proton exchanger	N/A	protein coding gene
CNAG_07540	1.12906	0.00057721	hypothetical protein	N/A	protein coding gene
CNAG_07541	0.828282	0.00460115	proteasome assembly chaperone 2	N/A	protein coding gene
CNAG_07542	1.75201	1.73734e-05	hypothetical protein	N/A	protein coding gene
CNAG_07547	-2.74754	4.34084e-39	hypothetical protein	GPM1	protein coding gene
CNAG_07548	-1.24441	8.03198e-05	cytoplasmic protein	N/A	protein coding gene
CNAG_07551	2.36248	3.03811e-06	hypothetical protein	N/A	protein coding gene
CNAG_07552	-1.01912	2.51659e-06	DNA repair protein Rad8	N/A	protein coding gene
CNAG_07557	1.22366	2.29415e-06	ATP-binding cassette transporter	N/A	protein coding gene
CNAG_07559	1.15148	0.00146962	glucose-6-phosphate 1-epimerase	N/A	protein coding gene
CNAG_07567	1.17998	0.00137129	hypothetical protein	N/A	protein coding gene
CNAG_07574	1.9869	0.000340983	hypothetical protein	N/A	protein coding gene
CNAG_07575	1.70771	9.45311e-05	hypothetical protein	N/A	protein coding gene
CNAG_07589	-4.52842	2.16983e-36	xylitol dehydrogenase	N/A	protein coding gene
CNAG_07594	1.301	1.91659e-07	hypothetical protein	N/A	protein coding gene
CNAG_07599	-1.29394	3.06355e-06	DNA mismatch repair protein PMS2	N/A	protein coding gene
CNAG_07601	-1.6304	6.15867e-24	hypothetical protein	N/A	protein coding gene
CNAG_07607	1.36116	0.000188648	chaperone regulator	N/A	protein coding gene
CNAG_07609	0.810922	0.0130128	ATP-dependent RNA helicase DDX51/DBP6	N/A	protein coding gene
CNAG_07612	-1.38308	3.89983e-07	hypothetical protein	N/A	protein coding gene
CNAG_07619	1.6192	3.55193e-06	ATP-binding cassette, subfamily G (WHITE), member 2, PDR	N/A	protein coding gene
CNAG_07627	-1.09683	0.00295923	hypothetical protein	N/A	protein coding gene
CNAG_07629	2.05325	4.19414e-12	endopolyphosphatase	EPP1	protein coding gene
CNAG_07630	1.72983	9.29949e-08	U3 small nucleolar ribonucleoprotein IMP4	N/A	protein coding gene
CNAG_07631	1.65655	7.39562e-06	hypothetical protein	N/A	protein coding gene
CNAG_07634	0.830945	0.00438902	hypothetical protein	N/A	protein coding gene
CNAG_07635	-1.79049	1.85608e-07	kinetochore protein NDC80	N/A	protein coding gene
CNAG_07639	1.25513	2.09018e-05	Triacylglycerol lipase	N/A	protein coding gene
CNAG_07641	1.8837	0.00201214	Monosaccharide transporter	N/A	protein coding gene
CNAG_07647	1.02517	0.00169434	voltage-gated chloride channel protein	N/A	protein coding gene
CNAG_07651	0.900796	0.00103047	DEAD-box ATP-dependent RNA helicase 26	N/A	protein coding gene
CNAG_07672	1.2643	9.00657e-05	hypothetical protein	N/A	protein coding gene
CNAG_07676	1.28089	6.0627e-09	ATP-dependent RNA helicase DBP2-A	N/A	protein coding gene
CNAG_07677	1.99927	1.80409e-11	hypothetical protein	N/A	protein coding gene
CNAG_07681	-0.86203	0.000995628	hypothetical protein	N/A	protein coding gene
CNAG_07682	-0.985666	6.10699e-05	hypothetical protein, variant	N/A	protein coding gene
CNAG_07683	1.60589	0.00131809	hypothetical protein	N/A	protein coding gene
CNAG_07686	-1.18255	0.00117857	topoisomerase 1-associated factor 1	N/A	protein coding gene
CNAG_07691	0.906165	0.0127692	hypothetical protein	N/A	protein coding gene
CNAG_07692	0.808209	7.77281e-05	nucleoside phosphatase	YND1	protein coding gene
CNAG_07694	-0.976379	5.64078e-11	nicotinate (nicotinamide) nucleotide adenylyltransferase	N/A	protein coding gene
CNAG_07695	-1.11126	0.000123609	gamma-aminobutyric acid transporter	N/A	protein coding gene
CNAG_07712	0.962833	0.00151821	NAD-dependent histone deacetylase SIR2	N/A	protein coding gene
CNAG_07718	1.18614	0.000193677	Intersectin 1	CIN1	protein coding gene
CNAG_07720	0.943462	4.13341e-07	presequence translocated-associated motor subunit PAM17, mitochondrial	N/A	protein coding gene
CNAG_07728	1.46028	0.0112468	solute carrier family 39 (zinc transporter), member 1/2/3	N/A	protein coding gene
CNAG_07735	1.52295	1.54034e-05	U3 small nucleolar RNA-associated protein 25	N/A	protein coding gene
CNAG_07736	-1.3552	0.00637294	glucan endo-1,3-alpha-glucosidase agn1	N/A	protein coding gene
CNAG_07739	-1.02164	0.000767829	hypothetical protein	N/A	protein coding gene
CNAG_07740	-1.58955	1.15307e-20	hypothetical protein	HAD2	protein coding gene
CNAG_07741	0.958751	8.39613e-05	cytoplasmic protein	N/A	protein coding gene
CNAG_07746	-1.55752	6.33129e-08	methylenetetrahydrofolate dehydrogenase (NADP)	N/A	protein coding gene
CNAG_07752	1.04784	2.08376e-08	UDP-galactopyranose mutase	GLF	protein coding gene
CNAG_07756	-1.04162	0.00744963	cell division control protein	N/A	protein coding gene
CNAG_07763	1.96047	5.26572e-06	hypothetical protein	N/A	protein coding gene
CNAG_07775	1.92157	0.0271134	hypothetical protein	N/A	protein coding gene
CNAG_07779	-3.42208	0.00709286	D-glycerate 3-kinase	TDA10	protein coding gene
CNAG_07793	0.896396	0.00174369	hypothetical protein	N/A	protein coding gene
CNAG_07797	-5.17856	6.57509e-88	transcriptional regulator	CLR6	protein coding gene
CNAG_07798	-1.35074	0.000747063	amidohydrolase 3	N/A	protein coding gene
CNAG_07802	-1.64091	2.96977e-06	class III aminotransferase	N/A	protein coding gene
CNAG_07808	-0.999059	2.67057e-05	alanine-glyoxylate transaminase/serine- glyoxylate transaminase/serine-pyruvate transaminase	N/A	protein coding gene
CNAG_07817	-1.54328	1.31836e-05	centromeric protein E	N/A	protein coding gene
CNAG_07818	-0.963614	0.00121593	hypothetical protein	N/A	protein coding gene
CNAG_07822	0.819998	0.0130492	FMN adenylyltransferase	N/A	protein coding gene
CNAG_07827	-5.36811	6.02448e-06	hypothetical protein	N/A	protein coding gene
CNAG_07830	-1.03609	4.00907e-05	hypothetical protein, variant	N/A	protein coding gene
CNAG_07838	1.10655	9.97734e-06	cytoplasmic protein	N/A	protein coding gene
CNAG_07844	-6.6287	0.000206723	hypothetical protein	N/A	protein coding gene
CNAG_07851	1.42171	2.2019e-05	isocitrate dehydrogenase, NAD-dependent	N/A	protein coding gene
CNAG_07855	0.820993	0.00672414	midasin	N/A	protein coding gene
CNAG_07860	0.844639	0.00477409	peptidyl-prolyl cis-trans isomerase-like 2	N/A	protein coding gene
CNAG_07861	0.988692	0.00275998	hypothetical protein	N/A	protein coding gene
CNAG_07864	1.01664	0.000328352	U3 small nucleolar ribonucleoprotein IMP3	N/A	protein coding gene
CNAG_07868	0.867534	0.0166806	hypothetical protein	N/A	protein coding gene
CNAG_07876	1.06913	0.00154406	hypothetical protein	N/A	protein coding gene
CNAG_07878	1.90428	1.94634e-08	nucleolar complex protein 2	N/A	protein coding gene
CNAG_07879	-0.817737	0.00250845	TRIAD3, E3 ubiquitin-protein ligase RNF216	N/A	protein coding gene
CNAG_07880	-0.895889	0.00234343	TRIAD3, E3 ubiquitin-protein ligase RNF216	N/A	protein coding gene
CNAG_07883	-1.05535	1.9057e-09	hypothetical protein	N/A	protein coding gene
CNAG_07884	1.72471	4.76595e-22	Eukaryotic mitochondrial regulator protein, putative	BOT1	protein coding gene
CNAG_07888	0.820826	0.000885075	hypothetical protein	N/A	protein coding gene
CNAG_07889	1.28494	0.000162225	hypothetical protein	N/A	protein coding gene
CNAG_07892	0.873357	0.0334292	hypothetical protein	N/A	protein coding gene
CNAG_07897	1.11603	0.0110015	MFS transporter, SP family, general alpha glucoside:H symporter	N/A	protein coding gene
CNAG_07900	-0.928586	0.00717237	hypothetical protein	N/A	protein coding gene
CNAG_07902	-1.76845	1.39713e-19	AAT family amino acid transporter	N/A	protein coding gene
CNAG_07908	-1.19612	9.49732e-06	aconitate hydratase, mitochondrial	N/A	protein coding gene
CNAG_07924	-0.923184	0.000117211	Pheromone receptor transcription factor, putative	MCM1	protein coding gene
CNAG_07934	5.03732	0.0486067	hypothetical protein	N/A	protein coding gene
CNAG_07939	2.59199	0.00288283	hypothetical protein	N/A	protein coding gene
CNAG_07952	0.831101	0.0152676	hypothetical protein	N/A	protein coding gene
CNAG_07955	1.17581	0.000160957	hypothetical protein	N/A	protein coding gene
CNAG_07959	-1.19563	7.24174e-05	hypothetical protein	N/A	protein coding gene
CNAG_07964	-1.14716	0.000149797	hypothetical protein	N/A	protein coding gene
CNAG_07966	1.09881	1.26399e-05	hypothetical protein	N/A	protein coding gene
CNAG_07968	1.98773	4.05048e-08	hypothetical protein	N/A	protein coding gene
CNAG_07971	1.67396	2.05858e-06	hypothetical protein	N/A	protein coding gene
CNAG_07972	0.985356	0.00300503	hypothetical protein	N/A	protein coding gene
CNAG_07975	1.68933	0.0007613	hypothetical protein	N/A	protein coding gene
CNAG_07982	-1.21298	2.05069e-07	hypothetical protein	N/A	protein coding gene
CNAG_07988	-1.44312	4.16395e-05	telomerase reverse transcriptase	N/A	protein coding gene
CNAG_07990	-1.40298	4.32039e-06	hypothetical protein	N/A	protein coding gene
CNAG_07991	1.332	5.70076e-07	hypothetical protein	N/A	protein coding gene
CNAG_07995	1.40272	6.36934e-05	hypothetical protein	N/A	protein coding gene
CNAG_08001	1.32091	0.0126378	hypothetical protein	N/A	protein coding gene
CNAG_08005	0.924905	0.0383197	hypothetical protein	N/A	protein coding gene
CNAG_08020	-1.53983	2.37658e-05	hypothetical protein	N/A	protein coding gene
CNAG_08029	-1.08666	7.13473e-06	hypothetical protein	N/A	protein coding gene
CNAG_12000	1.62262	0.000128004	unspecified product	N/A	ncRNA gene
CNAG_12001	1.79059	0.00693832	unspecified product	N/A	ncRNA gene
CNAG_12005	1.3736	0.0384664	unspecified product	N/A	ncRNA gene
CNAG_12006	3.72536	0.000803334	unspecified product	N/A	ncRNA gene
CNAG_12024	-2.36084	5.02691e-12	unspecified product	N/A	ncRNA gene
CNAG_12040	2.13993	4.253e-07	unspecified product	N/A	ncRNA gene
CNAG_12044	1.29134	0.0447982	unspecified product	N/A	ncRNA gene
CNAG_12057	1.80537	2.00533e-05	unspecified product	N/A	ncRNA gene
CNAG_12069	1.44695	0.0260447	unspecified product	N/A	ncRNA gene
CNAG_12079	1.51437	7.17267e-05	unspecified product	N/A	ncRNA gene
CNAG_12083	0.937563	0.000173202	unspecified product	N/A	ncRNA gene
CNAG_12085	1.81515	0.0372252	unspecified product	N/A	ncRNA gene
CNAG_12086	2.15114	0.00125225	unspecified product	N/A	ncRNA gene
CNAG_12111	2.59317	0.00131828	unspecified product	N/A	ncRNA gene
CNAG_12117	0.810227	0.0482639	unspecified product	N/A	ncRNA gene
CNAG_12119	1.91846	0.000379363	unspecified product	N/A	ncRNA gene
CNAG_12140	-5.15805	0.0140413	unspecified product	N/A	ncRNA gene
CNAG_12153	2.00401	1.80811e-06	unspecified product	N/A	ncRNA gene
CNAG_12161	0.985646	0.000775913	unspecified product	N/A	ncRNA gene
CNAG_12170	5.05615	0.0293502	unspecified product	N/A	ncRNA gene
CNAG_12175	1.32014	8.26254e-05	unspecified product	N/A	ncRNA gene
CNAG_12182	2.25309	0.0149369	unspecified product	N/A	ncRNA gene
CNAG_12192	2.11003	0.00421293	unspecified product	N/A	ncRNA gene
CNAG_12197	-2.11586	2.35151e-17	unspecified product	N/A	ncRNA gene
CNAG_12203	1.10699	0.0241862	unspecified product	N/A	ncRNA gene
CNAG_12212	0.874031	0.0220822	unspecified product	N/A	ncRNA gene
CNAG_12215	1.45988	0.000473799	unspecified product	N/A	ncRNA gene
CNAG_12216	2.54349	8.31703e-05	unspecified product	N/A	ncRNA gene
CNAG_12217	1.80541	4.28956e-08	unspecified product	N/A	ncRNA gene
CNAG_12230	1.79947	0.00397447	unspecified product	N/A	ncRNA gene
CNAG_12235	1.96737	2.29738e-05	unspecified product	N/A	ncRNA gene
CNAG_12249	2.65283	0.000290722	unspecified product	N/A	ncRNA gene
CNAG_12259	2.5059	1.54034e-05	unspecified product	N/A	ncRNA gene
CNAG_12260	1.23044	3.6736e-06	unspecified product	N/A	ncRNA gene
CNAG_12265	1.10208	0.000673302	unspecified product	N/A	ncRNA gene
CNAG_12278	1.60966	0.00396077	unspecified product	N/A	ncRNA gene
CNAG_12286	1.12438	0.000897845	unspecified product	N/A	ncRNA gene
CNAG_12287	2.25423	0.000356209	unspecified product	N/A	ncRNA gene
CNAG_12294	1.03945	0.000584551	unspecified product	N/A	ncRNA gene
CNAG_12295	1.31819	0.0339475	unspecified product	N/A	ncRNA gene
CNAG_12306	1.67789	0.0152743	unspecified product	N/A	ncRNA gene
[truncated: 151 more rows]

## Sheet: gcn4_ros_vs_gcn4_anno_filtered_
gene_id	log2FoldChange	padj	Product.Description	Gene.Name.or.Symbol	Gene.Type
CNAG_00005	-1.33409	0.000222321	TPR repeat-containing protein	N/A	protein coding gene
CNAG_00006	1.18459	1.35235e-06	prohibitin-2	N/A	protein coding gene
CNAG_00007	-1.4472	1.44645e-08	methionine-tRNA ligase	N/A	protein coding gene
CNAG_00011	1.44144	6.60493e-08	hypothetical protein	N/A	protein coding gene
CNAG_00013	1.07229	2.71222e-07	hypothetical protein	N/A	protein coding gene
CNAG_00019	-1.40358	2.24286e-09	mitochondrial import inner membrane translocase subunit tim9	N/A	protein coding gene
CNAG_00021	-1.64799	4.30841e-08	S-adenosylmethionine decarboxylase proenzyme	N/A	protein coding gene
CNAG_00022	-1.27276	1.64885e-09	cytochrome c heme-lyase	N/A	protein coding gene
CNAG_00025	1.60889	3.3636e-10	vacuolar calcium exchanger	VCX1	protein coding gene
CNAG_00026	-1.40969	3.20093e-14	kynurenine aminotransferase, variant	N/A	protein coding gene
CNAG_00027	0.898401	9.78069e-06	transcriptional activator	N/A	protein coding gene
CNAG_00028	-0.948624	0.000477507	high-affinity nicotinic acid transporter	N/A	protein coding gene
CNAG_00029	-0.86791	0.0228779	D-3-phosphoglycerate dehydrogenase	N/A	protein coding gene
CNAG_00030	-1.31008	0.000101278	D-3-phosphoglycerate dehydrogenase	N/A	protein coding gene
CNAG_00034	-1.10186	5.69317e-07	large subunit ribosomal protein L9e	RPL9B	protein coding gene
CNAG_00036	3.34104	3.34082e-16	SEC14 cytosolic factor	SEC14-2	protein coding gene
CNAG_00038	1.39017	2.01854e-08	Alcohol dehydrogenase	N/A	protein coding gene
CNAG_00039	0.890134	0.000609877	hypothetical protein	ZFC6	protein coding gene
CNAG_00040	-1.33035	8.54704e-06	cytochrome P450, family 51 (sterol 14- demethylase)	ERG11	protein coding gene
CNAG_00043	1.48572	7.23174e-08	hypothetical protein	N/A	protein coding gene
CNAG_00044	0.997463	0.000224944	ribosome assembly protein 1	N/A	protein coding gene
CNAG_00045	1.23015	6.08443e-08	hypothetical protein	N/A	protein coding gene
CNAG_00047	3.7759	3.79059e-27	pyruvate dehydrogenase kinase	PKP1	protein coding gene
CNAG_00048	1.15887	0.000999455	Sugar transporter	N/A	protein coding gene
CNAG_00052	4.51385	2.01854e-08	hypothetical protein	N/A	protein coding gene
CNAG_00053	-1.84979	3.53188e-06	hypothetical protein	N/A	protein coding gene
CNAG_00054	6.40323	5.39464e-15	hypothetical protein	N/A	protein coding gene
CNAG_00055	0.897435	6.13755e-05	hypothetical protein	N/A	protein coding gene
CNAG_00057	3.35773	1.221e-19	fructose-1,6-bisphosphatase I	FPP1	protein coding gene
CNAG_00058	-1.11077	1.14919e-07	T-complex protein 1 subunit epsilon	N/A	protein coding gene
CNAG_00059	-1.51013	3.10277e-06	hypothetical protein	N/A	protein coding gene
CNAG_00061	2.10787	5.55937e-11	citrate synthase, mitochondrial	CIT1	protein coding gene
CNAG_00063	-1.63957	2.43537e-09	Histone H3	CSE4	protein coding gene
CNAG_00065	-1.34423	6.71826e-15	ran-binding protein 1	N/A	protein coding gene
CNAG_00067	-1.23937	1.67484e-06	protein translocase SEC61 complex gamma subunit	SSS1	protein coding gene
CNAG_00068	-0.980197	0.000522548	specific RNA polymerase II transcription factor	N/A	protein coding gene
CNAG_00072	0.883576	4.30334e-05	protein disulfide-isomerase	N/A	protein coding gene
CNAG_00075	2.66129	3.59435e-18	hypothetical protein	N/A	protein coding gene
CNAG_00078	-1.27283	2.80201e-05	vacuolar protein	N/A	protein coding gene
CNAG_00079	1.33376	0.00014845	hypothetical protein	N/A	protein coding gene
CNAG_00080	1.23416	0.0490334	hypothetical protein	N/A	protein coding gene
CNAG_00081	0.950669	9.8048e-05	pre-mRNA-processing factor 6	N/A	protein coding gene
CNAG_00082	0.942763	3.36152e-06	cytosolic Fe-S cluster assembly factor CFD1	N/A	protein coding gene
CNAG_00084	-1.12673	1.13143e-06	glutamine-tRNA ligase	N/A	protein coding gene
CNAG_00086	-1.76763	1.22033e-09	N2,N2-dimethylguanosine tRNA methyltransferase	N/A	protein coding gene
CNAG_00087	1.57515	1.43064e-09	hypothetical protein	N/A	protein coding gene
CNAG_00091	5.4607	4.57257e-09	hypothetical protein	N/A	protein coding gene
CNAG_00092	-0.829449	5.21542e-06	mitochondrial protein	N/A	protein coding gene
CNAG_00093	3.97851	1.34384e-14	hypothetical protein	N/A	protein coding gene
CNAG_00095	-1.36196	1.80339e-05	hypothetical protein	N/A	protein coding gene
CNAG_00098	1.85587	1.66652e-08	palmitoyl-protein thioesterase	N/A	protein coding gene
CNAG_00099	-1.1853	2.77012e-05	minichromosome maintenance protein 3	N/A	protein coding gene
CNAG_00101	-1.06224	2.99232e-05	Inositolphosphorylceramide synthase subunit Kei1 domain-containing protein	KEI1	protein coding gene
CNAG_00104	-1.34805	6.31892e-06	elongation factor 3	N/A	protein coding gene
CNAG_00107	2.77703	1.26443e-09	hypothetical protein	N/A	protein coding gene
CNAG_00108	-1.04096	1.70326e-10	RuvB-like helicase 1	N/A	protein coding gene
CNAG_00109	-0.878106	4.66081e-05	large subunit ribosomal protein L34	N/A	protein coding gene
CNAG_00110	-2.51541	1.20536e-11	hypothetical protein	HPI3	protein coding gene
CNAG_00115	2.07216	1.22007e-15	chlorophyll synthesis pathway protein BchC	N/A	protein coding gene
CNAG_00116	-1.02452	2.13664e-06	small subunit ribosomal protein S3	N/A	protein coding gene
CNAG_00117	-1.13589	7.9155e-05	c-14 sterol reductase	ERG24	protein coding gene
CNAG_00118	-0.885656	0.00119624	hypothetical protein	N/A	protein coding gene
CNAG_00120	-1.04046	4.73634e-06	hypothetical protein	N/A	protein coding gene
CNAG_00121	2.37274	6.02627e-20	glycerol-3-phosphate dehydrogenase (NAD())	N/A	protein coding gene
CNAG_00123	3.7408	8.93282e-18	hypothetical protein	N/A	protein coding gene
CNAG_00126	-1.06476	9.05923e-10	2-deoxy-D-gluconate 3-dehydrogenase	N/A	protein coding gene
CNAG_00128	-1.94872	7.12941e-08	hypothetical protein	N/A	protein coding gene
CNAG_00130	2.49518	1.74205e-09	CAMK/CAMK1/CAMK1-RCK protein kinase	RCK2	protein coding gene
CNAG_00132	1.14967	6.51812e-05	hypothetical protein	N/A	protein coding gene
CNAG_00133	1.96219	9.4638e-12	hypothetical protein	N/A	protein coding gene
CNAG_00134	1.43395	1.92995e-06	hypothetical protein	N/A	protein coding gene
CNAG_00136	1.32201	1.99689e-06	ubiquitin-activating enzyme E1	N/A	protein coding gene
CNAG_00139	3.67896	1.44855e-18	hypothetical protein	N/A	protein coding gene
CNAG_00141	1.33342	8.60087e-09	monooxygenase	N/A	protein coding gene
CNAG_00142	-1.48206	9.8608e-07	hypothetical protein	N/A	protein coding gene
CNAG_00143	-1.38117	2.48473e-09	phosphoribosylaminoimidazolesuccinocarboxamide synthase	N/A	protein coding gene
CNAG_00148	1.23016	2.44295e-05	hypothetical protein	N/A	protein coding gene
CNAG_00154	2.65764	3.29087e-13	oxidoreductase	N/A	protein coding gene
CNAG_00156	2.33695	5.63597e-12	Putative zinc finger transcription factor	SP1	protein coding gene
CNAG_00158	-0.933393	6.73004e-05	glycosyltransferase	N/A	protein coding gene
CNAG_00162	-2.79892	2.33067e-19	alternative oxidase, mitochondrial	AOX1	protein coding gene
CNAG_00165	-1.71158	8.44152e-10	methylthioadenosine phosphorylase	N/A	protein coding gene
CNAG_00166	-1.00866	6.13755e-05	ATP-dependent RNA helicase DBP8	N/A	protein coding gene
CNAG_00172	-2.56369	9.58548e-16	kinesin	N/A	protein coding gene
CNAG_00174	1.27198	4.75919e-07	hypothetical protein	N/A	protein coding gene
CNAG_00175	1.8037	8.11472e-12	hypothetical protein	N/A	protein coding gene
CNAG_00176	-1.75513	5.25677e-17	glutamate carboxypeptidase	N/A	protein coding gene
CNAG_00177	0.851611	0.0288744	hypothetical protein	N/A	protein coding gene
CNAG_00178	0.980782	5.67823e-07	DNA repair protein REV1	N/A	protein coding gene
CNAG_00179	-1.57745	7.14944e-07	guanine nucleotide-binding protein subunit alpha	GPA2	protein coding gene
CNAG_00180	2.0813	7.83246e-10	ubiquitin carboxyl-terminal hydrolase L3	N/A	protein coding gene
CNAG_00181	1.29753	1.7218e-07	macrophage erythroblast attacher isoform 1	FYV10	protein coding gene
CNAG_00185	1.15759	4.36563e-07	hypothetical protein	N/A	protein coding gene
CNAG_00186	-1.16949	0.00556201	mitotic spindle organizing protein 1	N/A	protein coding gene
CNAG_00190	1.89236	2.05628e-19	hypothetical protein	N/A	protein coding gene
CNAG_00191	-1.51492	8.34839e-06	etoposide-induced protein	N/A	protein coding gene
CNAG_00193	-1.15561	1.00933e-05	GATA type zinc finger protein asd-4	GAT1	protein coding gene
CNAG_00195	-0.935684	0.00113015	exosome complex protein LRP1	N/A	protein coding gene
CNAG_00229	1.18603	0.000101122	hypothetical protein	N/A	protein coding gene
CNAG_00231	-1.05781	2.84758e-05	hypothetical protein	N/A	protein coding gene
CNAG_00232	-1.14932	9.34163e-06	large subunit ribosomal protein L30e	RPL30	protein coding gene
CNAG_00233	-1.12066	3.96043e-06	chaperone protein	N/A	protein coding gene
CNAG_00235	-0.809483	0.000437683	amt family ammonium transporter	AMT1	protein coding gene
CNAG_00237	1.64721	1.52e-15	3-isopropylmalate dehydratase, large subunit	N/A	protein coding gene
CNAG_00238	-1.37834	2.91152e-07	isoleucine-tRNA ligase	N/A	protein coding gene
CNAG_00239	1.29146	1.68732e-07	hypothetical protein	YAP1	protein coding gene
CNAG_00241	-0.817556	0.000118244	protein AIR1/2	N/A	protein coding gene
CNAG_00249	0.83666	2.14796e-05	hypothetical protein	N/A	protein coding gene
CNAG_00250	-1.9667	1.00025e-11	hypothetical protein	N/A	protein coding gene
CNAG_00251	3.03723	2.70837e-06	hypothetical protein	N/A	protein coding gene
CNAG_00254	1.88743	2.15395e-07	NADH dehydrogenase	N/A	protein coding gene
CNAG_00255	-0.827249	2.88483e-06	hypothetical protein	N/A	protein coding gene
CNAG_00257	-0.919041	0.00091156	kinesin family member 21A	N/A	protein coding gene
CNAG_00258	-1.05985	0.000131238	Fungal gamma tubulin complex family protein	N/A	protein coding gene
CNAG_00259	-1.0664	0.00014312	bud site selection protein	N/A	protein coding gene
CNAG_00260	-0.864525	4.23828e-06	transformer-2 protein	N/A	protein coding gene
CNAG_00263	1.14752	2.6316e-07	serine/threonine/tyrosine-interacting protein	PTP4	protein coding gene
CNAG_00264	2.38452	4.74965e-15	nuclease I	N/A	protein coding gene
CNAG_00265	-1.16379	2.65531e-05	isopentenyl-diphosphate delta-isomerase	IDI1	protein coding gene
CNAG_00266	0.837722	0.000600772	hypothetical protein	YFH7	protein coding gene
CNAG_00267	1.27705	1.5467e-06	hypothetical protein	N/A	protein coding gene
CNAG_00274	1.07804	2.64565e-09	hypothetical protein	N/A	protein coding gene
CNAG_00275	1.9057	7.04546e-09	hypothetical protein	N/A	protein coding gene
CNAG_00283	1.48445	1.68339e-16	hypothetical protein	N/A	protein coding gene
CNAG_00284	0.959596	0.00176622	efflux protein EncT	N/A	protein coding gene
CNAG_00285	1.21435	1.26095e-09	hypothetical protein	N/A	protein coding gene
CNAG_00292	-1.2431	2.64378e-07	zinc finger protein	N/A	protein coding gene
CNAG_00301	3.18944	1.12401e-13	hypothetical protein	N/A	protein coding gene
CNAG_00304	-1.28502	4.90752e-05	hypothetical protein	N/A	protein coding gene
CNAG_00305	-0.860792	5.99501e-06	chaperone activator, variant	N/A	protein coding gene
CNAG_00306	3.17156	2.02815e-13	Copper-detoxifying metallothionein 2	MTN2	protein coding gene
CNAG_00307	-1.02755	0.000377005	hypothetical protein	N/A	protein coding gene
CNAG_00311	-1.35658	3.10277e-06	3-hydroxyisobutyryl-CoA hydrolase	N/A	protein coding gene
CNAG_00316	-1.1063	4.85152e-09	rdgB/HAM1 family non-canonical purine NTP pyrophosphatase	HAM1	protein coding gene
CNAG_00320	-1.33853	2.71226e-05	anaphase-promoting complex subunit 3	N/A	protein coding gene
CNAG_00322	0.813586	6.77055e-05	hypothetical protein	N/A	protein coding gene
CNAG_00327	-0.872389	0.000279699	DASH complex subunit DAD2	N/A	protein coding gene
CNAG_00328	1.61933	4.84321e-10	DNA excision repair protein ERCC-5	N/A	protein coding gene
CNAG_00329	-0.999077	4.87365e-09	NADH dehydrogenase (ubiquinone) 1 beta subcomplex 8	N/A	protein coding gene
CNAG_00333	-1.0323	3.07455e-06	hypothetical protein	N/A	protein coding gene
CNAG_00334	-1.13033	1.06456e-05	hsp75-like protein	N/A	protein coding gene
CNAG_00336	0.962656	0.000528243	hypothetical protein	N/A	protein coding gene
CNAG_00337	1.73179	8.96591e-10	hypothetical protein	N/A	protein coding gene
CNAG_00342	1.2389	2.93782e-08	hypothetical protein	N/A	protein coding gene
CNAG_00343	-0.827892	3.63737e-06	hypothetical protein	N/A	protein coding gene
CNAG_00345	-0.951648	4.5383e-07	porphobilinogen synthase	N/A	protein coding gene
CNAG_00346	1.0219	0.000255251	hypothetical protein	N/A	protein coding gene
CNAG_00348	2.66302	4.44042e-16	hypothetical protein	N/A	protein coding gene
CNAG_00349	4.03434	1.40244e-62	hypothetical protein	N/A	protein coding gene
CNAG_00351	-0.959342	0.000130868	hypothetical protein	N/A	protein coding gene
CNAG_00358	-1.08836	0.000284217	tRNA dimethylallyltransferase, variant	N/A	protein coding gene
CNAG_00360	1.29007	5.08908e-09	nuclear protein SNF4	N/A	protein coding gene
CNAG_00363	1.45986	9.94914e-07	Two-component-like sensor kinase	TCO6	protein coding gene
CNAG_00370	-1.17523	1.34928e-06	Predicted ubiquitin-ribosomal 60s subunit protein L40a fusion protein	UBI1	protein coding gene
CNAG_00371	-0.820791	0.0216182	methylglutaconyl-CoA hydratase	N/A	protein coding gene
CNAG_00374	4.53648	1.25378e-23	hypothetical protein	N/A	protein coding gene
CNAG_00376	-1.63128	0.0286106	hypothetical protein	N/A	protein coding gene
CNAG_00377	-1.27847	2.78027e-06	DNA topoisomerase II	N/A	protein coding gene
CNAG_00378	-0.94369	0.0090904	hypothetical protein	N/A	protein coding gene
CNAG_00386	-1.57922	8.7835e-07	translation initiation factor 4G	N/A	protein coding gene
CNAG_00391	-1.07009	7.54201e-05	hypothetical protein	N/A	protein coding gene
CNAG_00393	1.64439	7.99509e-14	1,4-alpha-glucan-branching enzyme	N/A	protein coding gene
CNAG_00396	1.02389	1.16422e-08	AGC/PKA protein kinase	PKA1	protein coding gene
CNAG_00402	0.885006	0.000790021	translation initiation factor 4G	N/A	protein coding gene
CNAG_00404	2.49835	1.15897e-14	RING zinc finger protein	N/A	protein coding gene
CNAG_00405	0.821748	7.49186e-05	ste/ste20/ysk protein kinase	KIC1	protein coding gene
CNAG_00406	-1.87977	1.56528e-08	hypothetical protein	N/A	protein coding gene
CNAG_00407	1.06798	8.19655e-07	glyoxal oxidase	N/A	protein coding gene
CNAG_00408	1.96834	1.07591e-08	serine/threonine-protein phosphatase PP-X isozyme 1	PPH3	protein coding gene
CNAG_00409	3.16883	2.21863e-19	hypothetical protein	N/A	protein coding gene
CNAG_00414	2.36451	5.73994e-14	Maintenance of killer protein 32, putative	MAK32	protein coding gene
CNAG_00416	-1.16093	6.8663e-05	f-box/wd-repeat protein lin-23	N/A	protein coding gene
CNAG_00417	-1.24637	8.80232e-07	elongation factor 1-gamma	N/A	protein coding gene
CNAG_00418	-2.05047	9.49118e-10	S-adenosylmethionine synthase	N/A	protein coding gene
CNAG_00421	1.38852	3.8817e-09	charged multivesicular body protein 3	N/A	protein coding gene
CNAG_00423	-1.65402	3.45952e-08	kinetochore protein Spc24, fungi type	N/A	protein coding gene
CNAG_00426	1.05691	7.9023e-06	UBA/TS-N domain-containing protein	N/A	protein coding gene
CNAG_00428	-0.892518	0.00208059	hypothetical protein	N/A	protein coding gene
CNAG_00429	-1.84809	5.57805e-07	tRNA-dihydrouridine synthase 1	N/A	protein coding gene
CNAG_00430	-1.11598	0.000102716	hypothetical protein	N/A	protein coding gene
CNAG_00434	-1.18006	1.31804e-06	arginine N-methyltransferase 2	N/A	protein coding gene
CNAG_00435	-0.862005	0.00138642	hypothetical protein	N/A	protein coding gene
CNAG_00436	0.81589	7.09727e-06	palmitoyltransferase akr1	N/A	protein coding gene
CNAG_00438	0.817219	0.000328798	hypothetical protein	N/A	protein coding gene
CNAG_00441	-1.24915	2.99995e-07	inosine-5'-monophosphate dehydrogenase	IMD1	protein coding gene
CNAG_00442	-1.43492	3.98433e-08	cyclin	N/A	protein coding gene
CNAG_00444	-1.06171	0.00118303	hypothetical protein	N/A	protein coding gene
CNAG_00445	1.86496	7.93631e-11	nonhistone chromosomal protein	NHP6B01	protein coding gene
CNAG_00447	-1.04942	1.5685e-07	T-complex protein 1 subunit beta	N/A	protein coding gene
CNAG_00450	1.38183	2.84525e-10	3-isopropylmalate dehydrogenase	LEU2	protein coding gene
CNAG_00451	-0.848482	0.00323018	cytoplasmic protein	N/A	protein coding gene
CNAG_00452	1.63522	0.00335869	Isovaleryl-CoA dehydrogenase	N/A	protein coding gene
CNAG_00453	2.11119	6.07198e-14	mitochondrial protein	N/A	protein coding gene
CNAG_00454	2.87924	0.00670573	hypothetical protein	N/A	protein coding gene
CNAG_00456	0.938628	0.000690163	Identified spore protein 6	ISP6	protein coding gene
CNAG_00462	-3.36198	6.18459e-60	electron-transferring-flavoprotein dehydrogenase	N/A	protein coding gene
CNAG_00465	4.40493	1.00585e-17	hypothetical protein	N/A	protein coding gene
CNAG_00474	2.6046	1.74957e-35	hypothetical protein	N/A	protein coding gene
CNAG_00480	1.51796	2.87785e-09	hypothetical protein	N/A	protein coding gene
CNAG_00485	5.62246	5.51472e-12	hypothetical protein	N/A	protein coding gene
CNAG_00490	2.00164	3.14728e-13	acetyl-CoA acyltransferase	N/A	protein coding gene
CNAG_00491	1.23817	2.10424e-05	hypothetical protein	N/A	protein coding gene
CNAG_00495	-0.879636	3.43034e-05	hypothetical protein	N/A	protein coding gene
CNAG_00497	2.50365	1.15447e-12	hypothetical protein	N/A	protein coding gene
CNAG_00500	1.1363	2.14993e-06	Protein phosphatase	PTC1	protein coding gene
CNAG_00501	-0.817552	0.0164916	hypothetical protein	N/A	protein coding gene
CNAG_00502	-0.836597	0.00081033	large subunit ribosomal protein L35	N/A	protein coding gene
CNAG_00503	1.54899	9.42986e-08	hypothetical protein	N/A	protein coding gene
CNAG_00508	1.64062	3.13516e-10	vacuolar protein sorting-associated protein vps17	VPS17	protein coding gene
CNAG_00509	-1.03296	6.55491e-06	translation initiation factor 3 subunit M	N/A	protein coding gene
CNAG_00510	-0.866696	0.00115799	prefoldin subunit 2	N/A	protein coding gene
CNAG_00512	-1.11558	5.8123e-08	mitochondrial carrier protein	N/A	protein coding gene
CNAG_00513	-1.39432	4.53957e-06	nucleolar protein 53	N/A	protein coding gene
CNAG_00515	1.4754	4.02988e-06	mannitol dehydrogenase	N/A	protein coding gene
CNAG_00521	3.08743	5.96494e-21	hypothetical protein	N/A	protein coding gene
CNAG_00522	3.42761	1.70359e-16	C2 domain-containing protein	N/A	protein coding gene
CNAG_00526	1.98803	7.47654e-08	hypothetical protein	N/A	protein coding gene
CNAG_00527	-0.808653	1.97806e-05	translation initiation factor eIF-2B subunit epsilon	N/A	protein coding gene
CNAG_00531	2.8247	5.21848e-16	potassium/sodium efflux P-type ATPase, fungal- type	ENA1	protein coding gene
CNAG_00532	-1.44053	1.2634e-13	hypothetical protein	N/A	protein coding gene
CNAG_00533	-0.885792	3.88815e-06	mitochondrial import inner membrane translocase subunit tim50	TIM50	protein coding gene
CNAG_00534	-1.12569	4.55852e-05	hypothetical protein	N/A	protein coding gene
CNAG_00536	-1.83283	2.95596e-10	hypothetical protein	N/A	protein coding gene
CNAG_00537	2.5938	1.696e-24	Carnitine O-acetyltransferase	N/A	protein coding gene
CNAG_00538	-1.03096	6.50179e-05	hypothetical protein	N/A	protein coding gene
CNAG_00539	2.4691	1.64705e-07	membrane transporter	N/A	protein coding gene
CNAG_00543	1.90714	8.96382e-11	hypothetical protein	N/A	protein coding gene
CNAG_00544	0.908781	0.000632045	hypothetical protein	N/A	protein coding gene
CNAG_00554	1.61947	2.20648e-08	inositol phosphorylsphingolipid-phospholipase C	ISC1	protein coding gene
CNAG_00559	2.07532	2.06805e-20	bZip transcription factor, putative	BZP3	protein coding gene
CNAG_00563	1.2593	5.15234e-05	hypothetical protein	N/A	protein coding gene
CNAG_00566	1.70307	4.41524e-09	DNA ligase 1	N/A	protein coding gene
CNAG_00567	-1.0495	0.000170505	WD40 repeat protein	N/A	protein coding gene
CNAG_00573	-1.04421	2.62742e-09	NADH dehydrogenase (ubiquinone) 1 alpha subcomplex 6	N/A	protein coding gene
CNAG_00575	3.30304	1.61681e-12	Catalase 3	CAT3	protein coding gene
CNAG_00580	-0.834799	0.000703501	translation initiation factor IF-2	N/A	protein coding gene
CNAG_00581	2.96199	5.83856e-21	saccharopepsin	N/A	protein coding gene
CNAG_00582	0.907152	0.000207891	vacuolar transporter chaperone 1	N/A	protein coding gene
CNAG_00583	0.94411	7.48804e-06	hypothetical protein	N/A	protein coding gene
CNAG_00585	-2.01102	1.42967e-10	hypothetical protein	N/A	protein coding gene
CNAG_00586	1.45838	1.72947e-06	hypothetical protein	N/A	protein coding gene
CNAG_00588	1.12275	0.00442393	hypothetical protein	N/A	protein coding gene
CNAG_00590	-1.5075	1.82776e-06	para-aminobenzoate synthetase	N/A	protein coding gene
CNAG_00592	0.808594	1.50784e-05	dolichol-phosphate mannosyltransferase	N/A	protein coding gene
CNAG_00593	-0.900871	0.000445522	hypothetical protein	N/A	protein coding gene
CNAG_00595	1.48767	1.68983e-07	hypothetical protein	N/A	protein coding gene
CNAG_00597	-2.5084	1.84861e-19	amino acid transporter	DIP5	protein coding gene
CNAG_00600	-1.06295	3.17008e-06	capsular associated protein	CAP60	protein coding gene
CNAG_00602	-0.942383	4.2337e-07	translation initiation factor 3 subunit I	N/A	protein coding gene
CNAG_00603	-1.40955	9.07197e-06	pre-rRNA-processing protein PNO1	N/A	protein coding gene
CNAG_00605	3.6923	8.67427e-22	cytoplasmic protein	N/A	protein coding gene
CNAG_00607	-1.36758	4.32402e-06	hypothetical protein	N/A	protein coding gene
CNAG_00608	-1.1725	3.15204e-05	hypothetical protein	N/A	protein coding gene
CNAG_00612	2.60073	7.89718e-15	DNA excision repair protein ERCC-3	N/A	protein coding gene
CNAG_00613	-1.71147	8.94388e-08	Cytosine deaminase	FCY1	protein coding gene
CNAG_00614	1.25709	0.000132638	hypothetical protein	N/A	protein coding gene
CNAG_00622	-0.88245	4.00081e-05	Acetylornithine aminotransferase	ARG8	protein coding gene
CNAG_00625	0.958529	6.98956e-06	ARF guanyl-nucleotide exchange factor	N/A	protein coding gene
CNAG_00626	2.236	2.09055e-24	hypothetical protein	N/A	protein coding gene
CNAG_00627	2.77143	1.29544e-07	specific transcriptional repressor	N/A	protein coding gene
CNAG_00633	-1.01521	0.000392915	hypothetical protein	N/A	protein coding gene
CNAG_00637	5.04807	3.44937e-26	Cystathionine beta-synthase	N/A	protein coding gene
CNAG_00638	3.14929	1.33978e-12	GTPase	N/A	protein coding gene
CNAG_00640	-1.17222	1.73005e-07	small subunit ribosomal protein S4-A	N/A	protein coding gene
CNAG_00641	-0.811288	0.000611226	transcription elongation factor spt5	N/A	protein coding gene
CNAG_00643	-0.999613	0.00163017	hypothetical protein	N/A	protein coding gene
CNAG_00648	3.09884	1.00737e-11	esterase/lipase	N/A	protein coding gene
CNAG_00649	-0.810652	0.000146094	tryptophan synthase, beta subunit	N/A	protein coding gene
CNAG_00651	1.23014	2.39788e-05	ATP-binding cassette, subfamily D (ALD), peroxisomal long-chain fatty acid import protein	N/A	protein coding gene
CNAG_00653	0.932844	0.0136148	hypothetical protein	N/A	protein coding gene
CNAG_00654	5.2547	1.31118e-41	sulfiredoxin	SRX1	protein coding gene
CNAG_00655	-1.36718	6.31326e-09	large subunit acidic ribosomal protein P1	N/A	protein coding gene
CNAG_00656	-1.15226	2.6058e-06	large subunit ribosomal protein L7e	N/A	protein coding gene
CNAG_00663	2.2833	9.58548e-16	hypothetical protein	N/A	protein coding gene
CNAG_00664	1.71056	0.011992	hypothetical protein	N/A	protein coding gene
CNAG_00668	1.00495	3.69015e-08	hypothetical protein	N/A	protein coding gene
CNAG_00669	-1.35142	1.49112e-06	hypothetical protein	N/A	protein coding gene
CNAG_00670	-1.55456	4.15549e-06	hypothetical protein	FZC12	protein coding gene
CNAG_00671	0.941388	4.93244e-06	cytoplasmic protein	N/A	protein coding gene
CNAG_00672	-1.24098	2.1781e-08	small subunit ribosomal protein S11	N/A	protein coding gene
CNAG_00675	-1.08534	4.51496e-06	carnitine/acyl carnitine carrier	N/A	protein coding gene
CNAG_00677	-1.91119	5.09487e-09	E3 ubiquitin-protein ligase UHRF1	N/A	protein coding gene
CNAG_00678	-1.13051	5.04164e-10	urease accessory protein UreG	URE7	protein coding gene
CNAG_00679	2.49892	7.49085e-06	hypothetical protein	N/A	protein coding gene
CNAG_00680	-2.19375	4.7206e-10	kinetochore protein nuf2	N/A	protein coding gene
CNAG_00681	-2.12664	2.07178e-08	condensin complex subunit 3	N/A	protein coding gene
CNAG_00682	1.06088	2.29743e-05	kinesin	N/A	protein coding gene
CNAG_00686	3.37496	4.34943e-16	hypothetical protein	N/A	protein coding gene
CNAG_00687	-0.963416	0.000338385	hypothetical protein	N/A	protein coding gene
CNAG_00691	1.73174	1.08816e-11	hypothetical protein	N/A	protein coding gene
CNAG_00692	1.46017	2.06001e-10	FAD dependent oxidoreductase	N/A	protein coding gene
CNAG_00696	2.68602	8.17759e-17	alpha-mannosidase	N/A	protein coding gene
CNAG_00700	-2.05954	9.31613e-12	phosphoribosylaminoimidazolecarboxamide formyltransferase/IMP cyclohydrolase	N/A	protein coding gene
CNAG_00701	-1.16925	0.00016945	protein involved in gxm O-acetylation	CAS31	protein coding gene
CNAG_00702	-1.1059	9.00461e-07	hypothetical protein	N/A	protein coding gene
CNAG_00703	-1.16165	6.05544e-07	large subunit ribosomal protein L31e	N/A	protein coding gene
CNAG_00705	-0.93456	6.26932e-09	RuvB-like helicase 2	N/A	protein coding gene
CNAG_00706	-1.72014	5.00859e-08	RNA-binding protein rnp24	N/A	protein coding gene
CNAG_00707	-0.825307	0.00314046	protein sym1	N/A	protein coding gene
CNAG_00709	-1.2714	9.94561e-06	uracil-DNA glycosylase	N/A	protein coding gene
CNAG_00710	2.10774	2.39647e-10	Glutamine synthetase	N/A	protein coding gene
CNAG_00711	1.17232	4.95384e-09	hypothetical protein	N/A	protein coding gene
CNAG_00715	-1.61574	7.85919e-07	hypothetical protein	N/A	protein coding gene
CNAG_00716	-3.07807	4.37801e-27	Cytochrome c	N/A	protein coding gene
CNAG_00717	2.1056	1.71898e-15	hypothetical protein	N/A	protein coding gene
CNAG_00719	-0.824804	0.000830052	ribosome biogenesis ATPase	N/A	protein coding gene
CNAG_00720	1.34976	5.96494e-21	DNA repair protein RAD51	N/A	protein coding gene
CNAG_00721	-0.933413	9.34842e-05	alpha-1,3-mannosyltransferase	CAP59	protein coding gene
CNAG_00727	3.2761	2.00637e-19	mitochondrial protein with role in iron accumulation	N/A	protein coding gene
CNAG_00730	-0.964533	0.00288857	ATP-binding cassette transporter	AFR1	protein coding gene
CNAG_00732	2.15613	8.15786e-09	hypothetical protein, variant 2	CCD3	protein coding gene
CNAG_00733	-0.920646	0.000420254	hypothetical protein	N/A	protein coding gene
CNAG_00734	-1.15119	1.32905e-05	dihydroorotase, homodimeric type	N/A	protein coding gene
CNAG_00735	1.22748	1.24826e-07	aldehyde dehydrogenase family 7 member A1	N/A	protein coding gene
CNAG_00743	-1.35481	2.38838e-10	imidazoleglycerol phosphate synthase, cyclase subunit	N/A	protein coding gene
CNAG_00745	1.50649	3.9155e-11	HAL protein kinase	HRK1	protein coding gene
CNAG_00750	-1.43414	2.69626e-12	hypothetical protein	N/A	protein coding gene
CNAG_00754	-1.53192	2.43689e-09	ATP-binding cassette, sub-family E, member 1	N/A	protein coding gene
CNAG_00757	1.2022	5.22312e-07	ubiquitin carboxyl-terminal hydrolase 8	DOA4	protein coding gene
CNAG_00762	-1.1144	0.000107128	diphthamide biosynthesis protein 1	DPH1	protein coding gene
CNAG_00764	-1.34384	3.19879e-06	ATP-dependent RNA helicase DBP4	N/A	protein coding gene
CNAG_00766	3.80409	2.27403e-18	hypothetical protein	N/A	protein coding gene
CNAG_00768	1.30802	1.58233e-10	hypothetical protein	N/A	protein coding gene
CNAG_00769	1.90519	3.73742e-12	STE/STE7 protein kinase	PBS2	protein coding gene
CNAG_00771	-1.33918	7.75185e-08	large subunit ribosomal protein L29	N/A	protein coding gene
CNAG_00774	-1.5179	5.94013e-10	phosphoglycerate dehydrogenase	N/A	protein coding gene
CNAG_00775	-1.36686	2.48932e-06	U3 small nucleolar RNA-associated protein 15	N/A	protein coding gene
CNAG_00776	1.2777	4.23519e-10	immunoreactive mannoprotein MP88	MP88	protein coding gene
CNAG_00778	1.32583	8.73061e-08	hypothetical protein	N/A	protein coding gene
CNAG_00779	-1.28475	1.43127e-07	large subunit ribosomal protein L27e	RPL27	protein coding gene
CNAG_00781	-0.812912	3.35371e-05	U6 snRNA-associated Sm-like protein LSm3	N/A	protein coding gene
CNAG_00785	-1.3284	3.04318e-06	ATP-dependent RNA helicase eIF4A	N/A	protein coding gene
CNAG_00786	-1.21233	9.00218e-06	hypothetical protein	N/A	protein coding gene
CNAG_00788	-1.74124	3.32917e-08	NADH dehydrogenase	NDH1	protein coding gene
CNAG_00790	1.07228	1.56431e-05	PAP2 domain-containing protein	DPP1	protein coding gene
CNAG_00793	-1.44568	5.71687e-09	DNA-directed RNA polymerase I, II, and III subunit RPABC1	N/A	protein coding gene
CNAG_00796	1.56596	5.39873e-11	ATP-binding cassette, subfamily B (MDR/TAP), member 1	MDR1	protein coding gene
CNAG_00797	-1.26689	2.35874e-07	acetyl-CoA synthetase	N/A	protein coding gene
CNAG_00798	2.15483	1.32965e-07	hypothetical protein	N/A	protein coding gene
CNAG_00801	1.53817	0.00921971	hypothetical protein	N/A	protein coding gene
CNAG_00802	2.54036	1.70819e-14	calcineurin-binding protein	CBP1	protein coding gene
CNAG_00803	1.58688	1.33701e-10	solute carrier family 24 (sodium/potassium/calcium exchanger), member 6	N/A	protein coding gene
CNAG_00807	2.99455	6.17767e-17	hypothetical protein	N/A	protein coding gene
CNAG_00808	-1.27757	4.45837e-10	myosin regulatory light chain cdc4	N/A	protein coding gene
CNAG_00811	-1.06962	1.64121e-08	anthranilate phosphoribosyltransferase	N/A	protein coding gene
CNAG_00815	1.24561	7.39432e-14	MFS transporter, SIT family, siderophore-iron:H symporter	SIT1	protein coding gene
CNAG_00816	2.59663	9.73958e-20	microtubule binding protein	N/A	protein coding gene
CNAG_00819	-1.1351	0.000648617	small subunit ribosomal protein S30	N/A	protein coding gene
CNAG_00821	-1.16844	6.37189e-07	large subunit ribosomal protein L34e	N/A	protein coding gene
CNAG_00825	1.62798	8.20079e-10	solute carrier family 25 (mitochondrial folate transporter), member 32	N/A	protein coding gene
CNAG_00826	1.44136	2.04522e-05	dihydroxyacetone kinase	DAK101	protein coding gene
CNAG_00830	1.00864	2.92911e-07	hypothetical protein	FZC38	protein coding gene
CNAG_00834	4.25163	1.98593e-07	Phosphatidylserine decarboxylase	N/A	protein coding gene
CNAG_00836	-0.873918	0.00229748	2-hydroxyacid dehydrogenase	N/A	protein coding gene
CNAG_00838	-1.29364	1.50521e-05	hypothetical protein	N/A	protein coding gene
CNAG_00839	0.943229	6.08217e-05	mitochondrial protein	N/A	protein coding gene
CNAG_00840	1.29329	0.00602502	hypothetical protein	N/A	protein coding gene
CNAG_00843	0.954714	0.0110397	Salicylate hydroxylase	N/A	protein coding gene
CNAG_00844	5.01198	6.02184e-08	hypothetical protein	N/A	protein coding gene
CNAG_00845	-1.14493	6.56211e-05	hypothetical protein	N/A	protein coding gene
CNAG_00846	-1.10388	6.69362e-05	hypothetical protein	N/A	protein coding gene
CNAG_00848	6.29923	1.60762e-12	hypothetical protein	N/A	protein coding gene
CNAG_00849	1.39944	9.32698e-05	hypothetical protein	N/A	protein coding gene
CNAG_00850	0.857418	0.0260608	plant-inducible protein	N/A	protein coding gene
CNAG_00851	2.80187	1.48343e-11	hypothetical protein	N/A	protein coding gene
CNAG_00853	-1.17909	6.07645e-05	exosome complex component RRP43	N/A	protein coding gene
CNAG_00854	-1.1501	1.44096e-05	C-8 sterol isomerase	ERG2	protein coding gene
CNAG_00858	1.42584	1.44035e-06	hypothetical protein	N/A	protein coding gene
CNAG_00860	1.27585	1.6272e-07	hypothetical protein	N/A	protein coding gene
CNAG_00861	-1.7171	6.2523e-09	3-hydroxyacyl-CoA dehydrogenase	N/A	protein coding gene
CNAG_00862	-1.52531	3.35866e-11	hypothetical protein	N/A	protein coding gene
CNAG_00863	0.823313	0.0206058	Flavin-containing monooxygenase	N/A	protein coding gene
CNAG_00864	3.14636	1.718e-12	myo-inositol transporter, putative	ITR2	protein coding gene
CNAG_00866	2.29419	6.26998e-09	transketolase	N/A	protein coding gene
CNAG_00869	-1.27654	0.00128668	ATP-binding cassette transporter	PDR5	protein coding gene
CNAG_00870	3.85681	8.4271e-11	hypothetical protein	N/A	protein coding gene
CNAG_00871	2.65931	8.70388e-26	hypothetical protein	CLR3	protein coding gene
CNAG_00873	1.39512	0.000707547	hypothetical protein	N/A	protein coding gene
CNAG_00874	-1.36714	3.26548e-06	multisite-specific tRNA:(cytosine-C5)- methyltransferase	N/A	protein coding gene
CNAG_00879	1.38964	8.49439e-05	Glutamate dehydrogenase	N/A	protein coding gene
CNAG_00884	1.08321	1.65755e-05	exocyst complex component protein	N/A	protein coding gene
CNAG_00886	-2.02805	1.45109e-11	Adenosylhomocysteinase	SAH1	protein coding gene
CNAG_00890	-1.57583	2.52019e-08	hypothetical protein	N/A	protein coding gene
CNAG_00893	1.15306	6.21575e-05	hypothetical protein	N/A	protein coding gene
CNAG_00894	-1.06908	9.10784e-06	hypothetical protein	N/A	protein coding gene
CNAG_00899	-1.46751	6.35963e-05	hypothetical protein	N/A	protein coding gene
CNAG_00901	1.69657	2.18448e-09	hypothetical protein	N/A	protein coding gene
CNAG_00903	-0.860686	0.00233095	hypothetical protein	N/A	protein coding gene
CNAG_00904	-1.10287	0.0017494	aflatoxin efflux pump AFLT	N/A	protein coding gene
CNAG_00906	-1.50604	4.29411e-05	nucleolar pre-ribosomal-associated protein 1	N/A	protein coding gene
CNAG_00907	1.14779	0.00128205	hypothetical protein	N/A	protein coding gene
CNAG_00911	-2.83672	0.0277416	phytanoyl-CoA dioxygenase	N/A	protein coding gene
CNAG_00915	1.66992	1.06481e-06	hypothetical protein, variant	N/A	protein coding gene
CNAG_00917	1.18051	7.49555e-06	alkylbase DNA N-glycosylase	N/A	protein coding gene
CNAG_00920	2.50236	7.69797e-11	YjeF family protein	N/A	protein coding gene
CNAG_00921	3.78598	6.30854e-21	glutathione transferase	N/A	protein coding gene
CNAG_00923	1.93226	8.34819e-19	membrane protein	N/A	protein coding gene
CNAG_00925	1.52444	1.4638e-08	Identified spore protein 7	ISP7	protein coding gene
CNAG_00926	0.826545	7.15128e-06	alpha-1,3/alpha-1,6-mannosyltransferase	N/A	protein coding gene
CNAG_00929	1.39372	2.80796e-09	hypothetical protein	N/A	protein coding gene
CNAG_00930	-1.25805	2.42993e-05	Argininosuccinate synthase	N/A	protein coding gene
CNAG_00932	5.27482	1.02748e-24	hypothetical protein	N/A	protein coding gene
CNAG_00933	2.4163	2.87454e-12	hypothetical protein	N/A	protein coding gene
CNAG_00936	1.82968	1.61732e-13	lipid particle protein, variant	N/A	protein coding gene
CNAG_00938	2.01515	1.11488e-10	hypothetical protein	N/A	protein coding gene
CNAG_00960	1.40037	1.17976e-07	ATP-dependent RNA helicase DHX8/PRP22	N/A	protein coding gene
CNAG_00961	3.92164	5.02632e-15	hypothetical protein	N/A	protein coding gene
CNAG_00964	1.07497	0.000429122	hypothetical protein	N/A	protein coding gene
CNAG_00966	-1.02948	2.36781e-07	aromatic-L-amino-acid decarboxylase	N/A	protein coding gene
CNAG_00973	-0.982846	1.83928e-05	hypothetical protein	N/A	protein coding gene
CNAG_00978	-1.75471	6.99759e-21	NADH dehydrogenase (ubiquinone) 1 alpha subcomplex 9	N/A	protein coding gene
CNAG_00979	-4.58495	1.49691e-05	Copper uptake transporter	CTR4	protein coding gene
CNAG_00980	-1.52863	0.0417108	hypothetical protein	N/A	protein coding gene
CNAG_00981	4.29321	1.05775e-13	hypothetical protein	N/A	protein coding gene
CNAG_00984	5.00377	4.66271e-13	glucose and ribitol dehydrogenase	N/A	protein coding gene
CNAG_00986	-1.20255	1.26792e-06	adenylyltransferase and sulfurtransferase	UBA4	protein coding gene
CNAG_00987	-0.934615	5.7576e-06	prefoldin subunit	N/A	protein coding gene
CNAG_00990	-0.980575	4.05206e-07	F-type H -transporting ATPase subunit H	N/A	protein coding gene
CNAG_00991	-0.818249	3.17802e-05	flap endonuclease 1	N/A	protein coding gene
CNAG_00992	-1.45615	2.42268e-09	homocitrate synthase, mitochondrial	N/A	protein coding gene
CNAG_00995	4.75289	1.58785e-10	hypothetical protein	N/A	protein coding gene
CNAG_00997	-1.76978	3.37285e-08	hypothetical protein	N/A	protein coding gene
CNAG_01000	-1.252	1.93786e-06	nuclear pore complex protein Nup155	N/A	protein coding gene
CNAG_01002	1.9824	9.75718e-10	hypothetical protein	N/A	protein coding gene
CNAG_01004	-1.30829	1.37024e-06	hypothetical protein	N/A	protein coding gene
CNAG_01005	1.11406	6.44956e-06	glutaredoxin	N/A	protein coding gene
CNAG_01007	1.2099	0.000259368	C2 domain-containing protein	N/A	protein coding gene
CNAG_01010	1.99101	1.20692e-13	hypothetical protein	N/A	protein coding gene
CNAG_01013	-0.815528	0.00032144	chromatin binding protein	N/A	protein coding gene
CNAG_01014	2.76855	8.91471e-11	hypothetical protein	ZFC4	protein coding gene
CNAG_01020	-0.919548	3.84635e-05	hypothetical protein	N/A	protein coding gene
CNAG_01021	-1.26111	1.05876e-11	ATP phosphoribosyltransferase	N/A	protein coding gene
CNAG_01022	1.41807	6.18943e-06	hypothetical protein	N/A	protein coding gene
CNAG_01026	2.24988	1.86312e-14	gamma-glutamyltransferase	N/A	protein coding gene
CNAG_01031	4.78161	4.38215e-21	hypothetical protein	N/A	protein coding gene
CNAG_01032	1.35048	8.18049e-06	hypothetical protein	N/A	protein coding gene
CNAG_01039	1.04378	0.000128974	superkiller protein 3	N/A	protein coding gene
CNAG_01040	1.50285	0.000107501	carboxypeptidase D	N/A	protein coding gene
CNAG_01041	0.997276	0.00196497	hypothetical protein	N/A	protein coding gene
CNAG_01043	2.46994	2.816e-14	hypothetical protein	N/A	protein coding gene
CNAG_01045	-1.14065	1.7279e-06	hypothetical protein	N/A	protein coding gene
CNAG_01047	4.06666	9.34906e-20	hypothetical protein	N/A	protein coding gene
CNAG_01048	0.836175	0.0310627	hypothetical protein	N/A	protein coding gene
CNAG_01049	-1.21079	0.000250123	H/ACA ribonucleoprotein complex subunit 3	N/A	protein coding gene
CNAG_01051	-0.955949	8.79339e-05	dynactin 1	NIP100	protein coding gene
CNAG_01052	5.15202	5.21059e-08	hypothetical protein	N/A	protein coding gene
CNAG_01074	1.37138	0.00593147	neutral amino acid transporter	N/A	protein coding gene
CNAG_01075	2.5466	3.34204e-14	methylmalonate-semialdehyde dehydrogenase (acylating)	N/A	protein coding gene
CNAG_01076	3.61465	4.05237e-30	4-aminobutyrate aminotransferase	N/A	protein coding gene
CNAG_01079	3.27887	1.4525e-14	2,4-dihydroxyhept-2-ene-1,7-dioic acid aldolase	N/A	protein coding gene
CNAG_01081	0.891761	0.00386267	hypothetical protein	N/A	protein coding gene
CNAG_01082	1.27337	1.877e-06	hypothetical protein	N/A	protein coding gene
CNAG_01084	1.09478	0.000128447	ubiquitin-conjugating enzyme 4	UBC4	protein coding gene
CNAG_01085	1.41379	3.21406e-07	hypothetical protein	N/A	protein coding gene
CNAG_01086	2.05158	7.52413e-14	hypothetical protein	N/A	protein coding gene
CNAG_01087	1.66413	2.93445e-10	hypothetical protein	N/A	protein coding gene
CNAG_01088	-1.09056	2.79309e-05	hypothetical protein	N/A	protein coding gene
CNAG_01089	-0.855188	9.32698e-05	hypothetical protein	N/A	protein coding gene
CNAG_01090	3.38664	4.42379e-13	alpha/beta hydrolase fold protein	N/A	protein coding gene
CNAG_01094	0.927008	0.000323468	pre-mRNA-splicing factor CWC25	N/A	protein coding gene
CNAG_01095	1.33198	6.49671e-09	BEM46 family protein	N/A	protein coding gene
CNAG_01097	3.39292	4.87458e-22	short-chain dehydrogenase/reductase SDR	N/A	protein coding gene
CNAG_01098	-1.29227	4.18273e-06	pre-rRNA-processing protein ipi1	N/A	protein coding gene
CNAG_01101	-1.39651	1.39732e-05	hypothetical protein	N/A	protein coding gene
CNAG_01102	4.8294	3.43212e-10	oxidoreductase	N/A	protein coding gene
CNAG_01103	-0.923273	5.4196e-06	splicing factor 3a subunit 2	PRP11	protein coding gene
CNAG_01104	-1.3751	3.29203e-06	ribosomal RNA-processing protein 8	N/A	protein coding gene
CNAG_01105	-0.955008	0.00373663	hypothetical protein	N/A	protein coding gene
CNAG_01111	-1.50554	1.18278e-08	translation initiation factor 3 subunit K	N/A	protein coding gene
CNAG_01112	2.83903	4.3322e-16	xenobiotic reductase	N/A	protein coding gene
CNAG_01113	-0.876864	0.000292435	hypothetical protein	N/A	protein coding gene
CNAG_01118	-1.59451	0.000194846	AAT family amino acid transporter	N/A	protein coding gene
CNAG_01119	-1.06569	6.34714e-06	POT family proton-dependent oligopeptide transporter	N/A	protein coding gene
CNAG_01120	-1.45849	3.78721e-10	pyruvate dehydrogenase complex dihydrolipoamide acetyltransferase	N/A	protein coding gene
CNAG_01121	1.36965	8.76879e-06	hypothetical protein	N/A	protein coding gene
CNAG_01122	-1.38744	0.0281134	hypothetical protein	N/A	protein coding gene
CNAG_01123	-1.31058	9.17739e-05	DRAP deaminase	N/A	protein coding gene
CNAG_01124	-0.940251	0.00276372	hypothetical protein	N/A	protein coding gene
CNAG_01128	1.42193	2.52701e-08	Hydroxyacylglutathione hydrolase	N/A	protein coding gene
CNAG_01130	-1.10643	4.78514e-05	hypothetical protein, variant	N/A	protein coding gene
CNAG_01131	0.835296	3.61989e-06	hypothetical protein	N/A	protein coding gene
CNAG_01132	-1.1203	0.000110509	nucleolar protein 6	N/A	protein coding gene
CNAG_01134	-0.979341	9.84716e-05	hypothetical protein	N/A	protein coding gene
CNAG_01137	2.84119	2.90249e-11	aconitate hydratase, mitochondrial	N/A	protein coding gene
CNAG_01138	2.83073	1.4451e-46	cytochrome c peroxidase, mitochondrial	CCP1	protein coding gene
CNAG_01140	-1.40668	2.19443e-06	ATP-dependent RNA helicase DRS1	N/A	protein coding gene
CNAG_01142	1.83281	1.26702e-09	endoplasmic reticulum protein	N/A	protein coding gene
CNAG_01143	-0.941418	0.000318267	hypothetical protein	N/A	protein coding gene
CNAG_01145	-1.30381	2.48747e-07	hypothetical protein	N/A	protein coding gene
CNAG_01146	-1.67911	2.8226e-07	U3 small nucleolar RNA-associated protein 22	N/A	protein coding gene
CNAG_01148	-1.98976	7.27469e-12	FK506-binding protein 4	FPR3	protein coding gene
CNAG_01150	1.49239	2.67965e-09	omega-6 fatty acid desaturase (delta-12 desaturase)	N/A	protein coding gene
CNAG_01152	-1.17382	2.80257e-07	small subunit ribosomal protein S6e	N/A	protein coding gene
CNAG_01153	-1.34635	1.33245e-08	small subunit ribosomal protein S13e	N/A	protein coding gene
CNAG_01154	1.58018	5.97895e-05	hypothetical protein	N/A	protein coding gene
CNAG_01155	1.96948	2.76514e-08	glycerol kinase	GUT1	protein coding gene
CNAG_01163	1.4332	3.5656e-10	DNA repair and recombination protein RAD54-like protein	RAD54	protein coding gene
CNAG_01168	-1.56933	2.55075e-07	H/ACA ribonucleoprotein complex subunit 4	N/A	protein coding gene
CNAG_01170	-1.23682	1.56932e-08	small subunit ribosomal protein S17	N/A	protein coding gene
CNAG_01171	-1.35016	2.25388e-06	hypothetical protein	N/A	protein coding gene
CNAG_01172	-1.75555	3.49248e-08	parallel beta-helix repeat protein	PBX1	protein coding gene
CNAG_01174	1.21241	1.05113e-08	hypothetical protein	N/A	protein coding gene
CNAG_01178	1.35478	7.89177e-09	nuclear envelope-endoplasmic reticulum network protein	N/A	protein coding gene
CNAG_01179	-1.76704	1.55601e-07	DNA-directed RNA polymerase I and III subunit RPAC1	N/A	protein coding gene
CNAG_01181	-0.985587	1.88963e-06	small subunit ribosomal protein S27Ae	N/A	protein coding gene
CNAG_01184	1.96284	1.98765e-10	hypothetical protein	N/A	protein coding gene
CNAG_01187	-1.43544	1.56659e-07	ribosome production factor 2	N/A	protein coding gene
CNAG_01189	-1.45096	7.77844e-05	DNA-directed RNA polymerase I subunit RPA1	N/A	protein coding gene
CNAG_01196	1.15927	1.23508e-06	tyrosyl-DNA phosphodiesterase 1	N/A	protein coding gene
CNAG_01197	-1.40391	2.09332e-09	ran GTPase-activating protein 1	N/A	protein coding gene
CNAG_01198	-1.18517	6.07363e-07	small nuclear ribonucleoprotein F	N/A	protein coding gene
CNAG_01200	-0.835464	0.000439883	pre-mRNA-splicing factor 38A	N/A	protein coding gene
CNAG_01201	-1.3439	0.000118244	hypothetical protein	N/A	protein coding gene
CNAG_01202	-1.46919	3.17972e-07	hypothetical protein	N/A	protein coding gene
CNAG_01204	-0.931971	6.54608e-08	ATP synthase F1, delta subunit	N/A	protein coding gene
CNAG_01212	1.24396	0.000145591	hypothetical protein	N/A	protein coding gene
CNAG_01214	1.47721	5.95401e-05	alpha-1,6-mannosyltransferase	HOC2	protein coding gene
CNAG_01216	1.26102	1.3486e-08	6-phosphogluconolactonase	N/A	protein coding gene
CNAG_01221	1.11485	1.01425e-05	di-trans,poly-cis-decaprenylcistransferase	N/A	protein coding gene
CNAG_01224	-1.05481	2.20066e-06	large subunit ribosomal protein L18-A	N/A	protein coding gene
CNAG_01230	1.33601	8.43236e-13	chitin deacetylase 2	MP98	protein coding gene
CNAG_01232	2.52413	1.4027e-16	calcium-translocating P-type ATPase, PMCA-type	PMC1	protein coding gene
CNAG_01234	3.42423	1.18709e-18	spore wall assembly-associated protein	N/A	protein coding gene
CNAG_01236	-1.4557	2.31771e-06	rRNA-processing protein EBP2	N/A	protein coding gene
CNAG_01238	-0.902111	6.26446e-05	arginine biosynthesis ArgJ, mitochondrial	N/A	protein coding gene
CNAG_01239	-1.02721	9.68881e-05	Chitin deacetylase	CDA3	protein coding gene
CNAG_01242	4.80051	2.46693e-38	CCAAT-binding transcription factor HapX	HAPX	protein coding gene
CNAG_01250	-1.10916	0.000133604	tRNA ligase	TRL1	protein coding gene
CNAG_01251	1.23942	1.76351e-06	E3 ubiquitin-protein ligase TRIP12	UFD4	protein coding gene
CNAG_01252	3.35865	4.80297e-30	thiosulfate/3-mercaptopyruvate sulfurtransferase	N/A	protein coding gene
CNAG_01253	-0.842097	2.27282e-06	mitochondrial import inner membrane translocase subunit TIM10	N/A	protein coding gene
CNAG_01257	3.93371	8.53799e-21	aldo-keto reductase	N/A	protein coding gene
CNAG_01261	3.46565	3.001e-19	myosin I binding protein	N/A	protein coding gene
CNAG_01265	0.889774	7.58204e-05	charged multivesicular body protein 6	N/A	protein coding gene
CNAG_01266	1.50841	5.40863e-10	ATP-dependent protease La	N/A	protein coding gene
CNAG_01270	-1.211	6.6855e-12	hypothetical protein	N/A	protein coding gene
CNAG_01272	2.50241	1.32741e-21	hypothetical protein	N/A	protein coding gene
CNAG_01273	-1.58137	2.50358e-12	cellular nucleic acid-binding protein	N/A	protein coding gene
CNAG_01276	-0.857243	0.00128924	hypothetical protein	N/A	protein coding gene
CNAG_01277	-0.814061	0.0012635	hypothetical protein	N/A	protein coding gene
CNAG_01279	-2.0991	2.8893e-12	ubiquitin-conjugating enzyme E2 S	N/A	protein coding gene
CNAG_01283	-1.55677	4.13683e-13	beta-1,2-xylosyltransferase	CAP5	protein coding gene
CNAG_01285	-1.87916	1.17467e-10	AUR protein kinase	N/A	protein coding gene
CNAG_01287	-1.40089	3.59846e-16	NADH-ubiquinone oxidoreductase 51 kDa subunit, mitochondrial	N/A	protein coding gene
CNAG_01288	-1.18815	1.96864e-08	solute carrier family 25, member 33/36	N/A	protein coding gene
CNAG_01300	-1.368	1.01468e-06	small subunit ribosomal protein S21e	N/A	protein coding gene
CNAG_01304	-1.05992	0.000170505	polynucleotide 5'-hydroxyl-kinase GRC3	N/A	protein coding gene
CNAG_01307	2.10731	2.69235e-12	endoplasmic reticulum protein	N/A	protein coding gene
CNAG_01310	-1.2007	7.82994e-05	Nucleolar protein	N/A	protein coding gene
CNAG_01314	0.902876	2.3088e-05	vacuolar protein	PPP1	protein coding gene
CNAG_01323	-1.22698	1.03123e-09	ubiquinol-cytochrome c reductase subunit 7	N/A	protein coding gene
CNAG_01324	-1.25489	4.99933e-06	hypothetical protein	N/A	protein coding gene
CNAG_01325	-1.05549	0.00052254	DASH complex subunit SPC19	N/A	protein coding gene
CNAG_01332	-1.09843	3.21073e-06	small subunit ribosomal protein S24e	N/A	protein coding gene
CNAG_01333	-2.46673	1.95216e-13	HASPIN protein kinase	ALK1	protein coding gene
CNAG_01334	-1.37931	1.18152e-06	hypothetical protein, variant	N/A	protein coding gene
CNAG_01335	-0.902472	0.00219523	hypothetical protein	N/A	protein coding gene
CNAG_01336	0.990508	0.0176279	hypothetical protein, variant	N/A	protein coding gene
CNAG_01337	0.958634	5.11719e-06	wd-repeat protein	N/A	protein coding gene
CNAG_01338	2.97789	4.79776e-18	xeroderma pigmentosum group C-complementing protein	N/A	protein coding gene
CNAG_01341	4.78323	2.18864e-26	mannose-6-phosphate isomerase	ISP3	protein coding gene
CNAG_01344	1.51581	6.13862e-09	hypothetical protein	N/A	protein coding gene
CNAG_01345	-0.973522	1.94342e-06	small subunit ribosomal protein S2	N/A	protein coding gene
CNAG_01348	4.16571	1.43012e-29	cyanate hydratase	N/A	protein coding gene
CNAG_01357	1.21194	1.12601e-05	hypothetical protein	SDP101	protein coding gene
CNAG_01360	1.8213	4.11145e-12	pumilio domain-containing protein c	N/A	protein coding gene
CNAG_01362	0.853338	0.000171611	cell cycle control protein cwf19	N/A	protein coding gene
CNAG_01364	-1.29164	1.17369e-09	Guanylate kinase	N/A	protein coding gene
CNAG_01372	-1.16029	4.5699e-07	hypothetical protein	N/A	protein coding gene
CNAG_01375	2.93898	8.74043e-21	Putative actin-binding protein	ABP1	protein coding gene
CNAG_01379	-1.38844	3.6711e-06	hypothetical protein	N/A	protein coding gene
CNAG_01380	2.58856	4.32205e-15	Phosphatidylserine decarboxylase	N/A	protein coding gene
CNAG_01384	1.63588	2.95193e-05	hypothetical protein	N/A	protein coding gene
CNAG_01386	3.17842	3.41826e-11	phosphatidylinositol glycan, class P	N/A	protein coding gene
CNAG_01387	1.51118	9.60683e-07	hypothetical protein	N/A	protein coding gene
CNAG_01389	-1.71297	7.10459e-08	hypothetical protein	N/A	protein coding gene
CNAG_01390	-2.47627	6.57671e-14	adenine phosphoribosyltransferase	N/A	protein coding gene
CNAG_01397	-1.10941	2.39815e-06	mitochondrial import inner membrane translocase subunit	N/A	protein coding gene
CNAG_01398	-1.21413	4.67876e-06	ATP-dependent RNA helicase DOB1	N/A	protein coding gene
CNAG_01400	-1.85316	1.57471e-12	3-deoxy-7-phosphoheptulonate synthase	N/A	protein coding gene
CNAG_01401	-1.24113	0.00430086	hypothetical protein	N/A	protein coding gene
CNAG_01402	1.33185	5.43893e-08	actin binding protein	N/A	protein coding gene
CNAG_01404	-1.45597	1.58299e-07	hsp71-like protein	N/A	protein coding gene
CNAG_01412	2.54589	1.26667e-13	phosphatidate phosphatase LPIN	PAH1	protein coding gene
CNAG_01413	-1.12231	1.1135e-08	nucleolysin TIA-1/TIAR	PUB1	protein coding gene
CNAG_01416	-2.00956	7.39356e-13	hypothetical protein	N/A	protein coding gene
CNAG_01417	4.20604	1.32318e-24	hypothetical protein	N/A	protein coding gene
CNAG_01418	0.938242	5.70446e-05	hypothetical protein	N/A	protein coding gene
CNAG_01419	1.38936	5.08887e-07	hypothetical protein	N/A	protein coding gene
CNAG_01420	1.15664	2.24456e-07	hypothetical protein	N/A	protein coding gene
CNAG_01422	3.02309	7.19165e-17	endoplasmic reticulum protein	N/A	protein coding gene
CNAG_01424	2.73977	8.98135e-21	hypothetical protein	N/A	protein coding gene
CNAG_01428	-1.42725	9.94982e-08	Translation initiation factor 5A	N/A	protein coding gene
CNAG_01432	-1.9887	6.31818e-10	ribosome assembly protein 4	N/A	protein coding gene
CNAG_01435	-1.70278	3.78103e-15	serine-tRNA ligase	N/A	protein coding gene
CNAG_01437	-1.08824	4.7828e-05	ribosomal RNA assembly protein	N/A	protein coding gene
CNAG_01438	-0.916259	0.00010022	Cell-cycle box factor subunit SWI6, putative	SWI6	protein coding gene
CNAG_01439	-0.861864	1.71723e-06	U4/U6 small nuclear ribonucleoprotein PRP4	N/A	protein coding gene
CNAG_01440	1.2624	3.7927e-08	hypothetical protein	N/A	protein coding gene
CNAG_01441	-1.03149	0.00188813	hypothetical protein	N/A	protein coding gene
CNAG_01443	-1.30337	5.46624e-12	hypothetical protein	N/A	protein coding gene
CNAG_01445	0.814099	0.000319306	autophagy-like protein 9	APG9	protein coding gene
CNAG_01446	4.58003	1.8997e-29	heat shock protein, 12Kda	HSP12	protein coding gene
CNAG_01448	1.16323	9.51458e-07	hypothetical protein	N/A	protein coding gene
CNAG_01451	-1.33081	6.26132e-06	hypothetical protein	N/A	protein coding gene
CNAG_01455	-1.13326	0.000317263	large subunit ribosomal protein L39	RPL39alpha	protein coding gene
CNAG_01464	-1.67433	8.06855e-09	Flavohemoglobin	FHB1	protein coding gene
CNAG_01465	0.904896	3.85879e-05	5' flap endonuclease	N/A	protein coding gene
CNAG_01466	1.51109	1.7019e-09	hypothetical protein	N/A	protein coding gene
CNAG_01468	-1.51337	0.000302356	hypothetical protein	N/A	protein coding gene
CNAG_01470	-1.76828	1.28343e-16	NADH dehydrogenase (ubiquinone) flavoprotein 2	N/A	protein coding gene
CNAG_01471	-1.32173	1.86972e-09	hypothetical protein	N/A	protein coding gene
CNAG_01473	0.862726	0.00627056	hypothetical protein	N/A	protein coding gene
CNAG_01478	2.09341	2.55248e-11	monooxygenase	N/A	protein coding gene
CNAG_01480	-1.07743	9.08566e-06	large subunit ribosomal protein L12	N/A	protein coding gene
CNAG_01481	2.39889	8.98452e-12	hypothetical protein	N/A	protein coding gene
CNAG_01486	-1.29799	3.96213e-08	large subunit ribosomal protein L15-A	N/A	protein coding gene
CNAG_01489	1.15978	7.66124e-05	maltose O-acetyltransferase	CAS9	protein coding gene
CNAG_01490	3.39402	7.11345e-44	hypothetical protein	N/A	protein coding gene
CNAG_01492	1.51111	1.3e-08	hypothetical protein	N/A	protein coding gene
CNAG_01493	2.35816	5.9396e-10	hypothetical protein	N/A	protein coding gene
CNAG_01498	-1.19153	4.94152e-05	Arylsulfatase	AKP2	protein coding gene
CNAG_01507	-0.893093	1.33635e-05	protein CGI121	N/A	protein coding gene
CNAG_01509	-1.34157	1.80503e-06	hypothetical protein	N/A	protein coding gene
CNAG_01519	2.58827	9.58375e-13	endonuclease/exonuclease/phosphatase	EEP1	protein coding gene
CNAG_01520	-0.947535	0.000171961	histone-arginine methyltransferase CARM1	N/A	protein coding gene
CNAG_01521	1.47775	8.11271e-07	metallo-beta-lactamase	N/A	protein coding gene
CNAG_01522	-0.866054	1.28306e-05	phenylalanine-tRNA ligase	N/A	protein coding gene
CNAG_01524	0.916011	1.68663e-07	hypothetical protein	N/A	protein coding gene
CNAG_01525	0.88325	0.0222965	hypothetical protein	N/A	protein coding gene
CNAG_01526	2.77952	1.85812e-24	cleavage and polyadenylation specificity factor subunit 4	N/A	protein coding gene
CNAG_01527	2.07433	0.0137107	hypothetical protein	N/A	protein coding gene
CNAG_01528	-1.49737	1.64705e-07	hypothetical protein	N/A	protein coding gene
CNAG_01529	2.05416	2.93824e-15	solute carrier family 25 (mitochondrial phosphate transporter), member 23/24/25/41	N/A	protein coding gene
CNAG_01531	-0.954489	9.7829e-05	DNA helicase II/ATP-dependent DNA helicase PcrA	N/A	protein coding gene
CNAG_01536	-1.02619	0.000485683	myosin heavy chain	N/A	protein coding gene
CNAG_01539	-2.92745	1.72102e-21	Myo-inositol-1-phosphate synthase	N/A	protein coding gene
CNAG_01540	1.46238	1.01413e-07	dehydrogenase	N/A	protein coding gene
CNAG_01541	0.879157	0.0444865	hypothetical protein	N/A	protein coding gene
CNAG_01542	2.62526	1.18043e-11	taurine catabolism dioxygenase TauD	N/A	protein coding gene
CNAG_01543	2.11561	4.61491e-12	AP-3 complex subunit beta	N/A	protein coding gene
CNAG_01544	-0.938897	9.61021e-06	histidyl-tRNA synthetase	N/A	protein coding gene
CNAG_01545	1.46801	1.25538e-14	hypothetical protein	N/A	protein coding gene
CNAG_01550	-1.38968	2.60351e-08	pre-rRNA-processing protein TSR3	N/A	protein coding gene
CNAG_01552	0.997747	8.81774e-05	blocked early in transport 1	N/A	protein coding gene
CNAG_01553	-1.25071	2.14656e-05	CORD and CS domain-containing protein	N/A	protein coding gene
CNAG_01555	-1.85692	6.4606e-12	hypothetical protein	N/A	protein coding gene
CNAG_01556	1.2175	1.01728e-05	cytoplasmic protein	N/A	protein coding gene
CNAG_01558	2.5854	3.90373e-10	chlorophyll synthesis pathway protein BchC	N/A	protein coding gene
CNAG_01559	-1.64704	3.17333e-07	hypothetical protein	N/A	protein coding gene
CNAG_01561	1.74976	1.14512e-08	wd-repeat protein	N/A	protein coding gene
CNAG_01562	-1.77684	1.43795e-08	pr4/barwin domain protein	BLP4	protein coding gene
CNAG_01564	-1.58896	1.5356e-07	nucleolar protein 12	N/A	protein coding gene
CNAG_01566	-1.06576	0.00183953	gamma-tubulin complex component 3	N/A	protein coding gene
CNAG_01567	2.2878	6.73115e-16	hypothetical protein	N/A	protein coding gene
CNAG_01573	-0.881295	0.000757793	hypothetical protein, variant	RIF2	protein coding gene
CNAG_01574	0.948247	2.62638e-08	hypothetical protein	N/A	protein coding gene
CNAG_01576	1.29119	7.53276e-13	hypothetical protein	N/A	protein coding gene
CNAG_01577	-1.63138	4.1694e-08	glutamate dehydrogenase (NADP)	N/A	protein coding gene
CNAG_01582	1.24487	0.00192771	hypothetical protein	N/A	protein coding gene
CNAG_01583	0.823931	0.000782622	vacuolar-sorting protein SNF7	N/A	protein coding gene
CNAG_01584	2.64272	1.57826e-07	hydrolase	N/A	protein coding gene
CNAG_01585	4.17119	5.43653e-07	hypothetical protein	N/A	protein coding gene
CNAG_01586	-0.852164	5.79741e-07	F-type H -transporting ATPase subunit B	N/A	protein coding gene
CNAG_01588	2.95932	2.51002e-17	plasma membrane proteolipid 3	N/A	protein coding gene
CNAG_01592	-1.66352	0.00047855	protein-S-isoprenylcysteine O-methyltransferase	N/A	protein coding gene
CNAG_01593	-1.45217	2.45661e-06	ribosome biogenesis protein SSF1/2	N/A	protein coding gene
CNAG_01594	-2.00516	4.73296e-13	glycine dehydrogenase	N/A	protein coding gene
CNAG_01596	-1.28202	6.2523e-09	hypothetical protein	N/A	protein coding gene
CNAG_01598	-1.81965	3.4906e-13	template-activating factor I	N/A	protein coding gene
CNAG_01599	-0.98333	0.000666813	hypothetical protein	N/A	protein coding gene
CNAG_01600	-1.78487	5.43192e-08	ribosome assembly protein RRB1	N/A	protein coding gene
CNAG_01601	2.97832	1.14315e-18	lipase	N/A	protein coding gene
CNAG_01603	1.38685	2.67653e-10	hypothetical protein	N/A	protein coding gene
CNAG_01604	2.56881	6.81015e-13	TIGR01458 family HAD hydrolase	N/A	protein coding gene
CNAG_01605	2.95668	2.05948e-08	rossman fold oxidoreductase	N/A	protein coding gene
CNAG_01608	-1.36627	3.695e-05	nuclear GTP-binding protein	N/A	protein coding gene
CNAG_01610	1.65344	1.97597e-07	hypothetical protein	N/A	protein coding gene
CNAG_01612	-0.911476	0.000262604	CAMK/CAMKL protein kinase	PSK202	protein coding gene
CNAG_01615	1.82063	1.69301e-09	aldo-keto reductase	N/A	protein coding gene
CNAG_01620	-1.22924	2.84211e-08	hypothetical protein	N/A	protein coding gene
CNAG_01621	1.85315	2.18963e-06	hypothetical protein	N/A	protein coding gene
CNAG_01623	-1.63384	9.88119e-07	tRNA pseudouridine(55) synthase	N/A	protein coding gene
CNAG_01624	-1.34509	1.54695e-05	hypothetical protein	N/A	protein coding gene
CNAG_01625	-1.10858	0.0015623	hypothetical protein	N/A	protein coding gene
CNAG_01626	1.45992	1.83988e-09	transcriptional adapter 2-alpha	ADA2	protein coding gene
CNAG_01628	-1.19938	6.88356e-08	small subunit ribosomal protein S20	N/A	protein coding gene
CNAG_01629	-1.4803	3.07455e-06	multifunctional methyltransferase subunit TRM112	N/A	protein coding gene
CNAG_01632	2.03255	5.38554e-12	Triacylglycerol lipase	N/A	protein coding gene
CNAG_01634	-1.36299	1.35532e-07	large subunit GTPase 1	N/A	protein coding gene
CNAG_01639	-1.74093	2.07968e-09	elongation factor G, mitochondrial	N/A	protein coding gene
CNAG_01641	-1.4255	1.32946e-05	DNA polymerase phi subunit	N/A	protein coding gene
CNAG_01643	-0.955333	6.33229e-06	hypothetical protein	N/A	protein coding gene
CNAG_01652	1.00203	0.000209008	peptide-N4-(N-acetyl-beta- glucosaminyl)asparagine amidase	PNG1	protein coding gene
CNAG_01653	3.79055	4.18747e-17	cytokine inducing-glycoprotein	CIG1	protein coding gene
CNAG_01657	0.833849	0.000213072	fumarate hydratase, mitochondrial	N/A	protein coding gene
CNAG_01659	1.00065	3.89015e-06	hypothetical protein	N/A	protein coding gene
CNAG_01664	-1.5989	1.8035e-07	CMGC/CDK/CDC2 protein kinase	N/A	protein coding gene
CNAG_01665	-1.34814	2.47569e-06	tRNA-splicing endonuclease subunit sen34	N/A	protein coding gene
CNAG_01666	-1.35848	2.44484e-08	U6 snRNA-associated Sm-like protein LSm2	N/A	protein coding gene
CNAG_01667	-1.11196	5.78735e-06	4-hydroxybenzoate polyprenyl transferase	COQ2	protein coding gene
CNAG_01668	1.95032	4.19353e-06	hypothetical protein	N/A	protein coding gene
CNAG_01670	0.933915	1.04483e-05	hypothetical protein	N/A	protein coding gene
CNAG_01671	1.01382	0.0126923	acetyl/propionyl CoA carboxylase	N/A	protein coding gene
CNAG_01673	-0.876903	0.000831252	hypothetical protein	N/A	protein coding gene
CNAG_01674	-1.06983	0.0231767	MFS transporter	N/A	protein coding gene
CNAG_01675	1.14035	5.64402e-07	tagatose-bisphosphate aldolase	N/A	protein coding gene
CNAG_01676	-1.2723	1.50165e-06	tRNA (adenine-N(1)-)-methyltransferase non- catalytic subunit TRM6	N/A	protein coding gene
CNAG_01683	-1.26397	1.6872e-05	Monosaccharide transporter	STL1	protein coding gene
CNAG_01686	2.58211	1.12077e-17	hypothetical protein	N/A	protein coding gene
CNAG_01687	-1.39524	2.99995e-07	Atypical/RIO/RIO2 protein kinase	N/A	protein coding gene
CNAG_01688	-1.08561	1.39628e-06	ATP-dependent metalloprotease	N/A	protein coding gene
CNAG_01689	2.14983	0.0133006	hypothetical protein	N/A	protein coding gene
CNAG_01691	2.37351	4.89956e-15	hypothetical protein	N/A	protein coding gene
CNAG_01692	1.04389	3.53613e-06	rub1/nedd8 activating enzyme	UBA3	protein coding gene
CNAG_01696	-1.04469	5.05636e-06	chaperone DnaJ, variant	N/A	protein coding gene
CNAG_01702	1.24069	1.31804e-06	Integral membrane protein	N/A	protein coding gene
CNAG_01713	2.39663	2.16018e-10	hypothetical protein	N/A	protein coding gene
CNAG_01715	-1.40969	3.03758e-06	ribosome biogenesis protein BMS1	N/A	protein coding gene
CNAG_01721	-2.42542	5.75409e-14	porphobilinogen deaminase	HEM3	protein coding gene
CNAG_01722	1.31581	1.9768e-05	vacuolar protein sorting-associated protein vps13	N/A	protein coding gene
CNAG_01726	-1.30526	7.46702e-07	FACT complex subunit spt16	N/A	protein coding gene
CNAG_01728	1.79043	2.55641e-10	hypothetical protein	N/A	protein coding gene
CNAG_01729	-1.24482	4.86986e-05	ATP-dependent RNA helicase DHX37/DHR1	N/A	protein coding gene
CNAG_01732	1.11017	8.49284e-06	nuclear protein localization protein 4	N/A	protein coding gene
CNAG_01735	4.03887	2.54408e-27	hypothetical protein	N/A	protein coding gene
CNAG_01739	1.00888	1.49714e-06	hypothetical protein	N/A	protein coding gene
CNAG_01740	-0.971983	1.06611e-06	septin	CDC12	protein coding gene
CNAG_01742	3.5735	3.95983e-13	aquaporin-associated protein	AQY1	protein coding gene
CNAG_01743	4.39736	2.628e-29	hypothetical protein	N/A	protein coding gene
CNAG_01744	0.957623	1.02676e-05	phosphatase	HAD1	protein coding gene
CNAG_01745	1.97809	1.54306e-09	glycerol-3-phosphate dehydrogenase (NAD())	N/A	protein coding gene
CNAG_01746	1.93243	2.48628e-13	E3 ubiquitin-protein ligase RNF14	N/A	protein coding gene
CNAG_01749	-1.13061	9.5476e-07	hypothetical protein	N/A	protein coding gene
CNAG_01750	1.32549	0.00165362	hsp72-like protein	N/A	protein coding gene
CNAG_01751	4.88723	2.85762e-25	hypothetical protein	N/A	protein coding gene
CNAG_01752	-1.38735	8.13147e-15	solute carrier family 25 (mitochondrial 2- oxodicarboxylate transporter), member 21	N/A	protein coding gene
CNAG_01753	3.75687	5.08983e-22	hypothetical protein	N/A	protein coding gene
CNAG_01755	-1.54084	7.05652e-07	hypothetical protein	N/A	protein coding gene
CNAG_01756	-1.69685	7.97992e-11	mitochondrial import inner membrane translocase subunit tim22	N/A	protein coding gene
CNAG_01771	1.1115	1.71778e-05	hypothetical protein	N/A	protein coding gene
CNAG_01772	-1.95914	5.2657e-16	hypothetical protein	N/A	protein coding gene
CNAG_01777	3.23493	9.59998e-22	glyoxylate reductase	N/A	protein coding gene
CNAG_01779	1.38829	2.55691e-07	hypothetical protein	N/A	protein coding gene
CNAG_01780	-1.41909	1.68596e-10	cytoplasmic protein	N/A	protein coding gene
CNAG_01789	-0.977606	5.15365e-06	hypothetical protein	N/A	protein coding gene
CNAG_01791	-0.964099	0.000622083	ribosome production factor 1	N/A	protein coding gene
CNAG_01792	-0.83264	0.00360844	ATP-dependent DNA helicase PIF1	N/A	protein coding gene
CNAG_01795	2.55823	1.20241e-17	hypothetical protein	N/A	protein coding gene
CNAG_01796	2.92783	2.29104e-18	hypothetical protein	N/A	protein coding gene
CNAG_01799	-1.1421	1.48013e-10	ubiquinol-cytochrome c reductase subunit 8	N/A	protein coding gene
CNAG_01800	-1.58846	2.58255e-09	hypothetical protein	N/A	protein coding gene
CNAG_01802	1.52046	4.58839e-09	Fe-S cluster assembly protein DRE2	N/A	protein coding gene
CNAG_01803	5.18375	6.16085e-33	hypothetical protein	N/A	protein coding gene
CNAG_01810	-1.05736	0.00100573	DNA-directed RNA polymerase I subunit RPA12	N/A	protein coding gene
CNAG_01812	-1.51608	1.09238e-06	large subunit ribosomal protein L24e	N/A	protein coding gene
CNAG_01818	-0.887702	2.5895e-06	ATP synthase mitochondrial F1 complex assembly factor 2	N/A	protein coding gene
CNAG_01819	-0.91371	0.000132638	large subunit ribosomal protein L1	N/A	protein coding gene
CNAG_01820	-1.06753	4.39114e-07	Pyruvate kinase	PYK1	protein coding gene
CNAG_01821	3.72686	1.31237e-18	hypothetical protein	N/A	protein coding gene
CNAG_01822	-0.830087	2.23973e-05	hypothetical protein	N/A	protein coding gene
CNAG_01823	1.05339	1.26348e-05	myo-inositol-1(or 4)-monophosphatase, variant	INM1	protein coding gene
CNAG_01824	1.33705	1.71493e-09	Transmembrane protein	N/A	protein coding gene
CNAG_01828	-1.18796	0.000437707	compass component swd1	N/A	protein coding gene
CNAG_01833	-1.4528	2.45462e-09	translation initiation factor 4E	N/A	protein coding gene
CNAG_01834	1.03189	0.000220876	hypothetical protein	N/A	protein coding gene
CNAG_01840	-1.63497	8.30887e-12	tubulin beta chain	TUB1	protein coding gene
CNAG_01842	-1.11565	0.00133663	hypothetical protein	N/A	protein coding gene
CNAG_01846	1.32892	0.0025811	flavoprotein	N/A	protein coding gene
CNAG_01847	1.46835	0.000122365	hypothetical protein	N/A	protein coding gene
CNAG_01848	2.10838	3.36836e-13	hypothetical protein	N/A	protein coding gene
CNAG_01854	1.07898	1.94634e-07	heparinase II/III family protein	N/A	protein coding gene
CNAG_01855	0.848442	0.000370298	hypothetical protein	N/A	protein coding gene
CNAG_01859	1.04505	4.0794e-06	hypothetical protein	N/A	protein coding gene
CNAG_01860	0.915119	9.20664e-06	ornithine cyclodeaminase	N/A	protein coding gene
CNAG_01867	1.12864	2.91582e-05	mitochondrial division protein 1	N/A	protein coding gene
CNAG_01869	-0.995337	8.74877e-05	hypothetical protein	N/A	protein coding gene
CNAG_01877	-2.06709	1.52981e-10	GMP synthase [glutamine-hydrolyzing]	GUA1	protein coding gene
CNAG_01878	-1.02089	5.89354e-06	myo-inositol 2-dehydrogenase	N/A	protein coding gene
CNAG_01884	-1.06805	5.1561e-06	large subunit ribosomal protein L3	N/A	protein coding gene
CNAG_01885	-0.977323	5.54677e-05	DNA polymerase sigma subunit	CID14	protein coding gene
CNAG_01889	0.970986	0.0014729	Glutathione S-transferase	N/A	protein coding gene
CNAG_01890	-1.88529	1.13977e-12	5-methyltetrahydropteroyltriglutamate- homocysteine S-methyltransferase	MET6	protein coding gene
CNAG_01892	2.36935	3.24356e-17	hypothetical protein	N/A	protein coding gene
CNAG_01893	2.85733	5.66029e-16	glutathione S-transferase Gst3	N/A	protein coding gene
CNAG_01894	-1.394	7.97822e-13	aspartate-tRNA ligase	N/A	protein coding gene
CNAG_01896	2.32975	2.62301e-18	alcohol dehydrogenase (NADP)	N/A	protein coding gene
CNAG_01897	1.67265	4.98036e-09	bromodomain-containing factor 1	BDF1	protein coding gene
CNAG_01898	-1.67248	2.06679e-06	protein MAK11	N/A	protein coding gene
CNAG_01903	-1.75754	5.02516e-08	hypothetical protein	N/A	protein coding gene
CNAG_01907	-2.48933	2.73993e-14	PLK/PLK1 protein kinase	N/A	protein coding gene
CNAG_01908	-2.71334	5.04255e-15	uroporphyrinogen-III synthase	HEM4	protein coding gene
CNAG_01909	-2.35816	4.93222e-13	signal transducer	N/A	protein coding gene
CNAG_01912	1.42404	8.93246e-08	NAD synthetase	N/A	protein coding gene
CNAG_01913	1.87648	5.01615e-09	hypothetical protein	N/A	protein coding gene
CNAG_01915	1.00653	2.00233e-06	ribonucleoside-diphosphate reductase subunit M2	N/A	protein coding gene
CNAG_01916	-0.925296	0.000338728	DNA mismatch repair protein msh6	N/A	protein coding gene
CNAG_01917	-1.15408	0.000368518	ribonuclease P protein subunit POP4	N/A	protein coding gene
CNAG_01919	2.1338	5.61089e-13	hypothetical protein	N/A	protein coding gene
CNAG_01920	2.96927	2.28717e-19	Polyubiquitin	UBI4	protein coding gene
CNAG_01922	1.24057	3.73864e-08	alternative cyclin Pho80	N/A	protein coding gene
CNAG_01924	1.96315	1.13348e-08	hypothetical protein	N/A	protein coding gene
CNAG_01936	1.98237	1.88237e-06	Sugar transporter	N/A	protein coding gene
CNAG_01937	-1.42564	0.0166142	hypothetical protein	N/A	protein coding gene
CNAG_01938	1.14932	5.01055e-06	CAMK/CAMKL/KIN1 protein kinase	KIN1	protein coding gene
CNAG_01940	-0.841804	0.00140336	Alpha-amylase	N/A	protein coding gene
CNAG_01942	3.702	3.68948e-17	hypothetical protein	N/A	protein coding gene
CNAG_01943	-0.820386	6.86841e-05	hypothetical protein	N/A	protein coding gene
CNAG_01946	-1.39557	6.74557e-06	allantoate permease	N/A	protein coding gene
CNAG_01947	1.23478	8.9383e-07	2,4-dienoyl-CoA reductase	N/A	protein coding gene
CNAG_01950	-0.971378	4.13502e-05	hypothetical protein, variant	N/A	protein coding gene
CNAG_01951	-1.15065	1.26104e-06	small subunit ribosomal protein S22-A	N/A	protein coding gene
CNAG_01952	1.8568	2.97e-07	aryl-alcohol dehydrogenase	N/A	protein coding gene
[truncated: 2,627 more rows]
